# Supplementary material for: The Ccr4-Not complex regulates TORC1 signaling and mitochondrial metabolism by promoting vacuole V-ATPase activity
Source: PLoS Genet. 2020 Oct 16;16(10):e1009046. doi: 10.1371/journal.pgen.1009046 (PMC7592917; doi:10.1371/journal.pgen.1009046)
Supplement: S1 File — (XLSX) [file pgen.1009046.s008.xlsx]

## Sheet: diffexpr-results
	Gene	WT1	WT2	WT3	ccr4D 1	ccr4D 2	ccr4D 3	WT Average	ccr4D Average	Ratio	log2FoldChange	Direction	pvalue	padj
2	YAL021C	1933.97	1912.86	2613.29	22.8027	21.3413	20.7674	2153.37	21.6371	99.5219	6.17003	DOWN	1.99365e-183	5.66694e-180
1	YHR137W	2305.23	3032.79	2207.55	53940.8	49555.7	59088.4	2515.19	54195	21.5471	-4.31216	UP	2.05252e-208	1.16686e-204
197	YOL052C-A	10.2871	5.08289	2.48411	43.7053	112.635	50.6205	5.95135	68.9868	11.5918	-2.68727	UP	1.74543e-13	5.03695e-12
3	YGR032W	742.538	835.288	836.317	7254.12	6716.58	6681.91	804.715	6884.2	8.55484	-3.0393	UP	7.73049e-148	1.46493e-144
6	YHR033W	242.213	206.704	211.149	1888.83	1407.34	1383.63	220.022	1559.93	7.08988	-2.73448	UP	5.18432e-69	4.91215e-66
14	YML027W	79.4909	117.754	129.174	757.241	633.125	800.842	108.806	730.403	6.71289	-2.62332	UP	2.36511e-49	9.60402e-47
8	YDR380W	274.945	268.546	182.996	1728.26	1623.12	1519.91	242.162	1623.77	6.70527	-2.65553	UP	1.54828e-64	1.10025e-61
55	YBL043W	28.0556	27.1087	27.3252	166.27	158.874	147.968	27.4965	157.704	5.73541	-2.3283	UP	6.18226e-24	6.39021e-22
10	YGL062W	1551.47	1636.69	1102.95	8178.59	9060.57	7367.23	1430.37	8202.13	5.73427	-2.44175	UP	1.11903e-58	6.36169e-56
9	YHR151C	505.936	507.442	374.273	2377.19	2537.24	2381.76	462.55	2432.06	5.25794	-2.33123	UP	1.01106e-61	6.38655e-59
133	YHR191C	31.7963	16.0958	25.6692	105.463	151.76	122.008	24.5204	126.41	5.15531	-2.12665	UP	5.61833e-16	2.40152e-14
302	YHR090C	16.8334	11.0129	20.7009	95.9616	66.3951	67.494	16.1824	76.6169	4.73458	-1.93993	UP	7.7491e-11	1.45873e-09
4	YMR006C	4100.79	3865.54	4462.29	827.55	915.304	918.957	4142.87	887.27	4.66924	2.18005	DOWN	6.41692e-72	9.12005e-69
409	YGR079W	140.278	207.551	322.934	996.67	859.58	1242.15	223.588	1032.8	4.61921	-1.86128	UP	4.03046e-09	5.60224e-08
951	YFL014W	7.48149	5.08289	6.6243	24.703	46.2395	16.8735	6.39623	29.272	4.57645	-1.5819	UP	4.5697e-05	0.000273173
18	YBL099W	21634.6	18944.8	14511.4	72080.4	76833.4	101443	18363.6	83452.4	4.54445	-2.1078	UP	1.54524e-39	4.88038e-37
20	YGR110W	101	82.1734	87.7719	417.1	411.413	393.282	90.3152	407.265	4.50938	-2.0914	UP	1.5292e-35	4.34675e-33
7	YMR136W	1734.77	1873.89	1791.87	383.846	413.784	402.368	1800.18	399.999	4.50045	2.12549	DOWN	8.32833e-65	6.76379e-62
595	YHR001W-A	5.61112	11.8601	18.2168	58.9071	67.5808	33.747	11.896	53.4116	4.48988	-1.73682	UP	4.23452e-07	4.03913e-06
54	YDR528W	77.6205	132.155	167.263	564.368	532.347	559.422	125.68	552.045	4.39248	-2.01267	UP	6.08279e-24	6.39021e-22
309	YCR071C	27.1204	10.1658	33.9495	92.1611	113.82	106.433	23.7452	104.138	4.38564	-1.86278	UP	9.78533e-11	1.80031e-09
1680	YFL065C	1.87037	2.54145	4.14019	7.60092	15.4132	14.2776	2.85067	12.4306	4.36057	-1.18319	UP	0.00600991	0.0203371
5	YER095W	779.946	764.975	837.974	3555.33	3439.51	3338.36	794.298	3444.4	4.3364	-2.07837	UP	9.71627e-72	1.10474e-68
15	YHL048W	262.787	254.145	214.462	982.418	1148.87	1003.32	243.798	1044.87	4.28581	-2.04148	UP	1.00932e-45	3.82533e-43
28	YIL070C	249.695	315.986	298.921	1055.58	1055.21	1557.55	288.201	1222.78	4.2428	-2.00143	UP	2.53536e-32	5.14769e-30
569	YHR167W	11.2222	16.0958	8.28037	54.1565	60.467	36.3429	11.8661	50.3222	4.24082	-1.71399	UP	2.49466e-07	2.49246e-06
37	YLR069C	125.315	119.448	128.346	495.96	418.527	659.365	124.37	524.617	4.21821	-1.98125	UP	6.69009e-28	1.02792e-25
11	YGR055W	754.696	829.358	787.463	3446.07	3578.22	2951.56	790.506	3325.28	4.20653	-2.02872	UP	1.39704e-58	7.22016e-56
149	YOR338W	49.5649	41.5103	101.849	265.082	239.497	306.319	64.3079	270.299	4.2032	-1.89257	UP	4.91748e-15	1.87623e-13
27	YLR108C	190.778	215.176	134.142	761.992	723.233	764.499	180.032	749.908	4.16542	-1.98094	UP	2.03113e-32	4.27666e-30
32	YHL029C	152.435	162.652	245.099	781.944	720.862	822.908	186.729	775.238	4.15167	-1.96683	UP	7.2657e-30	1.2908e-27
1018	YCR020C-A	28.9908	26.2616	39.7458	13.3016	5.92814	3.89389	31.6661	7.70787	4.10827	1.47254	DOWN	9.96224e-05	0.000556441
22	YER070W	2167.76	2571.1	3444.63	11610.4	9367.64	11817.9	2727.83	10932	4.00758	-1.93285	UP	1.21276e-33	3.13389e-31
252	YKL084W	164.593	139.779	144.906	53.2064	41.497	18.1715	149.76	37.6249	3.98033	1.7757	DOWN	4.51771e-12	1.01917e-10
17	YLL028W	1083.88	1029.29	1326.52	300.236	289.293	282.956	1146.56	290.828	3.9424	1.92141	DOWN	1.04197e-39	3.48447e-37
38	YHL028W	138.408	176.207	209.493	766.742	576.215	720.369	174.703	687.775	3.93683	-1.89408	UP	7.75635e-28	1.16039e-25
177	YJR047C	135.602	183.831	221.914	55.1066	35.5688	49.3225	180.449	46.666	3.86682	1.7876	DOWN	5.56615e-14	1.78777e-12
12	YDR077W	23459.2	22753.6	21652.3	79179.7	84838.8	97164.1	22621.7	87060.9	3.84856	-1.90764	UP	3.95753e-58	1.87488e-55
21	YHR024C	298.325	321.916	246.755	975.768	1083.66	1274.6	288.999	1111.34	3.8455	-1.88067	UP	1.05195e-34	2.84778e-32
1282	YJR034W	9.35187	2.54145	9.93645	12.3515	35.5688	35.045	7.27659	27.6551	3.80056	-1.33515	UP	0.000796443	0.00353181
510	YGR215W	18.7037	14.4015	24.8411	51.3062	90.1077	72.6859	19.3155	71.3666	3.69479	-1.61678	UP	6.96193e-08	7.7605e-07
778	YGL032C	41.1482	46.5932	72.8673	20.9025	8.29939	14.2776	53.5362	14.4932	3.69389	1.52345	DOWN	5.36472e-06	3.91512e-05
614	YLR312W-A	16.8334	8.47148	30.6374	68.4082	72.3233	64.8981	18.6474	68.5432	3.67575	-1.58112	UP	5.30012e-07	4.90736e-06
1350	YPR100W	15.8982	28.803	26.4972	2.85034	3.55688	12.9796	23.7328	6.46228	3.67251	1.3076	DOWN	0.00119776	0.0050439
158	YGL235W	47.6945	39.816	55.4785	195.724	135.162	192.098	47.663	174.328	3.65751	-1.73641	UP	1.28069e-14	4.60805e-13
1811	YIR018C-A	8.41668	0.847148	4.14019	7.60092	17.7844	23.3633	4.468	16.2495	3.63687	-1.10633	UP	0.00948434	0.0297728
587	YJR150C	11.2222	16.943	19.0449	54.1565	49.7964	66.196	15.7367	56.7163	3.60408	-1.566	UP	3.83081e-07	3.71008e-06
1501	YNL015W	8.41668	2.54145	4.96822	17.1021	22.5269	16.8735	5.30878	18.8342	3.54774	-1.23503	UP	0.00241157	0.00913378
684	YIL098C	12.1574	13.5544	20.7009	56.0568	40.3113	67.494	15.4709	54.6207	3.53054	-1.52261	UP	1.66041e-06	1.38003e-05
1222	YMR188C	8.41668	5.08289	8.28037	19.0023	33.1976	24.6613	7.25998	25.6204	3.52899	-1.33366	UP	0.000487137	0.00226626
1929	YDR286C	1.87037	7.62434	3.31215	9.50114	8.29939	27.2572	4.26895	15.0192	3.51825	-1.04686	UP	0.0144803	0.0426751
384	YNR009W	22.4445	23.7202	30.6374	72.2087	96.0358	101.241	25.6007	89.8285	3.50883	-1.61042	UP	1.72072e-09	2.54747e-08
53	YDR059C	101	113.518	96.8803	329.69	378.215	382.899	103.799	363.601	3.50292	-1.73494	UP	1.7872e-24	1.91703e-22
113	YOL152W	87.9075	108.435	81.1476	344.892	380.586	242.719	92.4967	322.732	3.48912	-1.70518	UP	1.05563e-17	5.31085e-16
1681	YDR320C-A	10.2871	4.23574	0.828037	15.2018	20.1557	18.1715	5.11694	17.843	3.48704	-1.15002	UP	0.00601944	0.0203572
1114	YGR109C	13.0926	4.23574	11.5925	48.4558	22.5269	29.8531	9.64029	33.612	3.48661	-1.37343	UP	0.00023238	0.00118589
44	YHR116W	101.935	119.448	124.206	386.697	417.341	394.58	115.196	399.539	3.46834	-1.72587	UP	7.01902e-26	9.06889e-24
161	YHR118C	57.9816	38.1217	48.8542	169.12	152.946	180.417	48.3191	167.494	3.46642	-1.67547	UP	1.61e-14	5.68501e-13
885	YER188C-A	14.963	9.31863	11.5925	29.4535	41.497	53.2164	11.958	41.389	3.46118	-1.44182	UP	2.45231e-05	0.00015753
1163	YMR225C	8.41668	8.47148	9.10841	34.2041	15.4132	40.2368	8.66552	29.9514	3.45638	-1.34167	UP	0.000350011	0.00171093
89	YHR214W	74.8149	94.8806	121.721	339.191	327.233	337.47	97.139	334.631	3.44487	-1.69528	UP	8.46533e-20	5.40735e-18
33	YHR198C	236.602	196.538	219.43	787.645	803.855	639.895	217.523	743.798	3.41939	-1.71965	UP	1.73915e-29	2.99607e-27
243	YOL047C	53.3056	68.619	40.5738	196.674	136.347	215.462	54.1662	182.828	3.37531	-1.61971	UP	3.31798e-12	7.76243e-11
752	YPL189C-A	13.0926	13.5544	20.7009	44.6554	47.4251	66.196	15.7826	52.7588	3.34284	-1.4572	UP	3.96729e-06	2.99921e-05
100	YAL061W	670.529	702.286	780.839	245.13	262.024	140.18	717.885	215.778	3.32696	1.64718	DOWN	6.03838e-19	3.43282e-17
47	YHL036W	236.602	233.813	196.245	682.182	872.622	647.683	222.22	734.162	3.30376	-1.6647	UP	2.18088e-25	2.63794e-23
13	YLR438W	4565.58	5091.36	4675.93	16070.2	15563.7	15566.5	4777.62	15733.5	3.29316	-1.69193	UP	7.26578e-54	3.17738e-51
29	YFL002W-B	418.964	323.611	401.598	1150.59	1276.92	1333.01	381.391	1253.51	3.28667	-1.66967	UP	7.02475e-32	1.33119e-29
30	YGR161W-A	418.964	323.611	401.598	1150.59	1276.92	1333.01	381.391	1253.51	3.28667	-1.66967	UP	7.02475e-32	1.33119e-29
86	YHR036W	76.6853	84.7148	93.5682	263.182	285.736	288.148	84.9894	279.022	3.28302	-1.63573	UP	7.55963e-20	4.99726e-18
147	YJL194W	107.546	156.722	239.303	568.168	534.718	547.74	167.857	550.209	3.27784	-1.60934	UP	4.29727e-15	1.6619e-13
111	YDL037C	587.297	468.473	812.304	178.622	180.215	211.568	622.692	190.135	3.275	1.62928	DOWN	6.36287e-18	3.25882e-16
88	YHR066W	195.454	285.489	279.049	671.731	793.185	1003.32	253.33	822.747	3.24772	-1.62218	UP	8.42124e-20	5.40735e-18
136	YCL037C	684.557	1252.09	1139.38	363.894	239.497	345.258	1025.34	316.216	3.24253	1.60235	DOWN	9.90721e-16	4.14136e-14
785	YFL058W	10.2871	19.4844	17.3888	53.2064	45.0538	54.5144	15.7201	50.9249	3.23948	-1.42533	UP	6.00405e-06	4.34844e-05
46	YKL029C	5124.82	5394.64	7596.41	1890.73	1653.95	2079.33	6038.63	1874.67	3.22117	1.63228	DOWN	9.53494e-26	1.17839e-23
182	YPL171C	57.0464	47.4403	59.6187	161.519	163.617	202.482	54.7018	175.873	3.21512	-1.57674	UP	7.81722e-14	2.44181e-12
57	YPR119W	289.908	341.401	433.891	1227.55	976.957	1220.08	355.067	1141.53	3.21497	-1.62353	UP	1.19252e-23	1.18938e-21
72	YAR068W	115.028	106.741	111.785	375.295	311.82	377.707	111.185	354.941	3.19236	-1.60959	UP	2.21136e-21	1.74605e-19
180	YLR168C	47.6945	56.7589	55.4785	153.919	186.144	170.033	53.3106	170.032	3.18945	-1.56637	UP	7.03416e-14	2.22162e-12
779	YNL332W	14.0278	18.6373	15.7327	50.3561	60.467	42.8327	16.1326	51.2186	3.17485	-1.4143	UP	5.36479e-06	3.91512e-05
103	YOL103W-A	269.334	230.424	226.054	788.595	559.616	951.406	241.937	766.539	3.16834	-1.59052	UP	6.91058e-19	3.81424e-17
16	YKL016C	1110.07	1064.87	1007.72	3136.33	3250.99	3687.51	1060.88	3358.28	3.16554	-1.62917	UP	1.01679e-40	3.61278e-38
609	YML041C	28.0556	26.2616	33.9495	71.2586	67.5808	136.286	29.4222	91.7084	3.11698	-1.43116	UP	5.01511e-07	4.68159e-06
1064	YMR323W	14.963	6.77719	14.0766	33.254	41.497	36.3429	11.9389	37.0313	3.10173	-1.31144	UP	0.000148861	0.000795373
132	YDL003W	62.6575	83.8677	83.6317	230.878	231.197	251.805	76.719	237.96	3.10171	-1.54658	UP	4.87107e-16	2.09788e-14
832	YKL178C	14.0278	14.4015	17.3888	46.5556	49.7964	45.4287	15.2727	47.2602	3.09442	-1.37629	UP	1.14307e-05	7.80761e-05
710	YBR186W	50.5001	109.282	74.5233	27.5533	23.7126	24.6613	78.1018	25.309	3.08593	1.40359	DOWN	2.34682e-06	1.87911e-05
892	YNL065W	364.723	461.696	834.661	1601.89	1460.69	2059.87	553.693	1707.48	3.08381	-1.35831	UP	2.53971e-05	0.000161864
524	YBR072W	43.9538	34.7331	27.3252	123.515	136.347	66.196	35.3374	108.686	3.07567	-1.45005	UP	1.1206e-07	1.21576e-06
51	YBR067C	4091.44	5290.44	6085.24	1645.6	1478.48	1908	5155.71	1677.36	3.0737	1.5686	DOWN	1.57984e-24	1.76106e-22
941	YCL040W	8549.48	6359.54	3011.57	18281.2	19828.4	16890.4	5973.53	18333.3	3.06909	-1.34258	UP	4.14727e-05	0.000250555
126	YBR091C	126.25	82.1734	106.817	287.885	347.389	329.682	105.08	321.652	3.06102	-1.53742	UP	1.53143e-16	6.90966e-15
917	YJL144W	45.8241	60.9947	60.4467	20.9025	26.0838	7.78777	55.7552	18.258	3.05373	1.33345	DOWN	3.24063e-05	0.000200686
1046	YOL114C	10.2871	13.5544	12.4206	31.3538	41.497	37.6409	12.0873	36.8305	3.04704	-1.29852	UP	0.000128871	0.000700411
60	YDL039C	5627.02	4448.38	7174.94	1764.36	1889.89	2007.95	5750.11	1887.4	3.04658	1.55418	DOWN	2.59518e-23	2.45893e-21
223	YIR027C	49.5649	79.6319	68.7271	183.372	227.64	190.8	65.9746	200.604	3.04063	-1.49992	UP	9.77957e-13	2.49313e-11
911	YHR085W	24.3149	15.2487	16.5607	44.6554	41.497	84.3675	18.7081	56.84	3.03826	-1.33888	UP	2.98395e-05	0.00018621
34	YGL236C	368.464	326.999	326.247	1085.98	901.077	1111.06	340.57	1032.7	3.03228	-1.55805	UP	2.81538e-28	4.70748e-26
58	YHR086W	263.723	266.005	196.245	692.633	790.814	717.773	241.991	733.74	3.0321	-1.54863	UP	1.88529e-23	1.84791e-21
116	YHR176W	109.417	102.505	89.428	334.44	291.664	275.168	100.45	300.424	2.99079	-1.5158	UP	1.5957e-17	7.82028e-16
130	YHL038C	161.787	137.238	174.716	393.347	419.712	600.956	157.914	471.339	2.98479	-1.50122	UP	3.33171e-16	1.45698e-14
738	YPL267W	33.6667	23.7202	53.8224	64.6078	117.377	149.266	37.0698	110.417	2.97862	-1.36059	UP	3.35149e-06	2.58173e-05
25	YGL225W	1460.76	1585.86	1634.55	504.511	575.029	494.523	1560.39	524.688	2.97394	1.53732	DOWN	1.51672e-32	3.44903e-30
63	YBR251W	193.584	153.334	173.06	481.708	524.047	537.356	173.326	514.371	2.96765	-1.51823	UP	1.29759e-22	1.17092e-20
947	YLL014W	37.4075	57.6061	69.5551	15.2018	26.0838	14.2776	54.8562	18.5211	2.96183	1.31419	DOWN	4.44092e-05	0.000266596
91	YGR249W	1111.94	1201.26	952.243	278.384	386.515	438.711	1088.48	367.87	2.95887	1.51028	DOWN	9.77083e-20	6.10409e-18
192	YDR123C	429.251	409.173	597.843	200.474	115.006	170.033	478.755	161.838	2.95824	1.47431	DOWN	1.46481e-13	4.31526e-12
45	YML052W	1226.96	1346.97	1671.81	4633.71	4259.96	3636.89	1415.25	4176.85	2.95133	-1.51737	UP	7.59153e-26	9.59063e-24
239	YLR030W	202	204.163	158.983	70.3085	62.8383	58.4083	188.382	63.8517	2.95031	1.45923	DOWN	2.51684e-12	5.96176e-11
768	YOR393W	61.7223	22.0259	20.7009	95.9616	109.078	101.241	34.8164	102.093	2.93234	-1.35322	UP	4.90357e-06	3.62507e-05
769	YPL281C	61.7223	22.0259	20.7009	95.9616	109.078	101.241	34.8164	102.093	2.93234	-1.35322	UP	4.90357e-06	3.62507e-05
487	YGR108W	28.0556	41.5103	38.9177	82.66	105.521	129.796	36.1612	105.992	2.93111	-1.3943	UP	4.44443e-08	5.17758e-07
378	YGR243W	74.8149	83.0205	37.2617	209.025	195.629	166.139	65.0324	190.264	2.92569	-1.4296	UP	1.47331e-09	2.21581e-08
373	YPL153C	37.4075	36.4274	43.886	122.565	103.15	116.817	39.2403	114.177	2.90969	-1.41997	UP	1.34523e-09	2.0503e-08
1634	YGL121C	26.1852	34.7331	16.5607	14.2517	5.92814	6.48981	25.8263	8.88989	2.90514	1.09142	DOWN	0.0047662	0.0165743
203	YLL011W	103.806	100.811	173.06	393.347	322.491	380.303	125.892	365.38	2.90233	-1.45033	UP	3.50829e-13	9.82494e-12
291	YMR158W	57.9816	46.5932	70.3832	143.467	183.772	180.417	58.3193	169.219	2.90159	-1.4299	UP	4.97262e-11	9.71454e-10
426	YHR173C	33.6667	33.8859	38.9177	103.562	92.4789	111.625	35.4901	102.555	2.88969	-1.39967	UP	7.25663e-09	9.68403e-08
107	YIL056W	1796.49	1868.81	1153.46	533.014	564.359	576.295	1606.25	557.889	2.87916	1.46764	DOWN	1.68136e-18	8.93319e-17
1133	YHR132W-A	26.1852	5.93004	22.357	40.8549	55.7245	59.7062	18.1574	52.0952	2.86909	-1.2353	UP	0.000274225	0.00137597
380	YJL181W	40.213	43.2046	36.4336	120.665	117.377	105.135	39.9504	114.392	2.86335	-1.40327	UP	1.53702e-09	2.29947e-08
410	YBL038W	35.5371	37.2745	43.0579	113.064	120.934	97.3471	38.6232	110.448	2.85964	-1.39349	UP	4.15317e-09	5.75873e-08
204	YHR058C	63.5927	74.5491	62.9308	179.572	196.814	197.29	67.0242	191.225	2.85308	-1.4288	UP	3.80153e-13	1.0594e-11
383	YHR054C	43.0186	72.0076	48.0262	171.021	126.862	166.139	54.3508	154.674	2.84585	-1.39254	UP	1.7061e-09	2.53243e-08
296	YNL036W	147.759	164.347	99.3645	339.191	527.604	301.127	137.157	389.307	2.83841	-1.40777	UP	6.08469e-11	1.16863e-09
19	YGL028C	2424	2533.82	2686.15	7201.87	7667.45	6701.38	2547.99	7190.23	2.82192	-1.46994	UP	4.08916e-37	1.22352e-34
1891	YNR020C	7.48149	5.93004	6.6243	24.703	7.11377	24.6613	6.67861	18.826	2.81885	-1.01133	UP	0.0131268	0.0394638
418	YHL013C	64.5279	35.5802	42.2299	129.216	129.233	141.478	47.446	133.309	2.8097	-1.37574	UP	5.85119e-09	7.95789e-08
541	YOR289W	82.2964	116.906	91.9121	38.0046	32.0119	33.747	97.0383	34.5878	2.80556	1.34203	DOWN	1.57595e-07	1.65328e-06
56	YML123C	2598.88	2846.42	3813.94	8361.01	8614.77	8929.98	3086.41	8635.25	2.79783	-1.4427	UP	9.79995e-24	9.9487e-22
764	YDR451C	29.926	19.4844	43.886	94.0613	64.0239	102.539	31.0988	86.8747	2.79351	-1.30101	UP	4.58509e-06	3.41181e-05
170	YPL118W	96.3242	101.658	115.925	266.982	259.652	346.556	104.636	291.063	2.78168	-1.40269	UP	2.82013e-14	9.43083e-13
616	YMR227C	57.9816	33.0388	57.1346	111.163	104.335	194.694	49.385	136.731	2.76868	-1.31679	UP	5.36349e-07	4.9499e-06
48	YHR037W	670.529	584.532	538.224	1485.03	1645.65	1823.64	597.762	1651.44	2.7627	-1.42845	UP	3.62795e-25	4.29685e-23
23	YDR158W	2152.8	2016.21	1985.63	739.189	777.772	720.369	2051.55	745.776	2.75089	1.43165	DOWN	5.99056e-33	1.48071e-30
439	YEL070W	51.4353	72.0076	38.9177	172.921	136.347	134.988	54.1202	148.085	2.73623	-1.34103	UP	1.18094e-08	1.5293e-07
598	YDR116C	26.1852	31.3445	38.0897	79.8096	82.9939	98.6451	31.8731	87.1495	2.73426	-1.30284	UP	4.36905e-07	4.15352e-06
339	YHR052W	75.7501	58.4532	107.645	190.023	240.682	229.739	80.6161	220.148	2.73082	-1.35068	UP	3.7254e-10	6.25493e-09
1939	YIL102C-A	17.7685	16.943	21.529	8.55103	9.48502	2.59592	18.7468	6.87732	2.72589	0.97831	DOWN	0.0149042	0.0436979
62	YBR267W	480.686	552.341	616.06	1522.08	1319.6	1649.71	549.695	1497.13	2.72357	-1.40519	UP	4.71574e-23	4.32403e-21
70	YMR210W	549.89	634.514	580.454	207.125	221.712	220.653	588.286	216.497	2.71729	1.4015	DOWN	1.83127e-21	1.48725e-19
76	YHL008C	345.084	306.668	258.348	815.198	756.43	899.487	303.366	823.705	2.71522	-1.39798	UP	1.10613e-20	8.27417e-19
43	YHR048W	409.612	376.134	445.484	1147.74	1045.72	1148.7	410.41	1114.05	2.71449	-1.40642	UP	3.48791e-26	4.61134e-24
122	YDL127W	211.352	327.846	292.297	740.139	685.293	829.398	277.165	751.61	2.71178	-1.38287	UP	8.73395e-17	4.06988e-15
73	YIL006W	779.01	595.545	862.815	2049.4	1846.02	2166.3	745.79	2020.57	2.7093	-1.39514	UP	4.66424e-21	3.63236e-19
582	YPL124W	28.9908	39.816	38.0897	89.3108	81.8083	118.115	35.6322	96.4112	2.70574	-1.294	UP	3.49505e-07	3.41398e-06
450	YHR059W	33.6667	52.5232	57.9626	132.066	126.862	128.498	48.0508	129.142	2.68761	-1.31159	UP	1.65168e-08	2.08663e-07
93	YKL148C	652.76	475.25	446.312	1458.43	1429.87	1334.3	524.774	1407.53	2.68217	-1.38014	UP	1.17815e-19	7.20194e-18
31	YHR065C	807.066	798.014	794.916	2047.5	2058.25	2329.84	799.998	2145.2	2.6815	-1.39485	UP	7.47657e-31	1.37111e-28
68	YOR192C-A	210.417	202.468	223.57	553.917	548.946	603.552	212.152	568.805	2.68112	-1.38148	UP	1.49805e-21	1.25241e-19
1515	YFR011C	10.2871	9.31863	12.4206	20.9025	28.4551	36.3429	10.6754	28.5668	2.67595	-1.09152	UP	0.00258508	0.00970045
1445	YGR066C	28.9908	29.6502	30.6374	7.60092	15.4132	10.3837	29.7594	11.1326	2.67318	1.11553	DOWN	0.00195694	0.0076991
1563	YLR271W	7.48149	16.0958	9.93645	21.8526	26.0838	41.5348	11.1713	29.8237	2.66969	-1.0743	UP	0.00340375	0.0123803
509	YGL247W	46.7593	44.0517	61.2747	98.8119	145.832	160.947	50.6953	135.197	2.66686	-1.29077	UP	6.77299e-08	7.56473e-07
1330	YHR038W	16.8334	7.62434	19.0449	44.6554	45.0538	25.9592	14.5008	38.5562	2.65889	-1.13777	UP	0.00104856	0.00448076
813	YHR012W	43.0186	19.4844	28.9813	89.3108	66.3951	86.9634	30.4948	80.8898	2.65258	-1.24971	UP	8.20994e-06	5.7409e-05
246	YHR147C	182.361	313.445	226.054	578.62	545.389	787.863	240.62	637.29	2.64853	-1.33116	UP	3.8786e-12	8.96336e-11
98	YHR051W	294.584	301.585	273.252	656.529	897.52	746.328	289.807	766.792	2.64587	-1.35854	UP	5.10914e-19	2.96382e-17
271	YBR126W-A	278.686	426.963	418.159	152.018	161.245	111.625	374.602	141.629	2.64495	1.32511	DOWN	1.58493e-11	3.32484e-10
92	YJL096W	336.667	339.706	433.063	875.055	978.143	1078.61	369.812	977.268	2.64261	-1.35764	UP	1.08115e-19	6.68083e-18
273	YKL125W	65.4631	88.1034	78.6635	227.077	195.629	189.502	77.41	204.069	2.63622	-1.32348	UP	1.80774e-11	3.76448e-10
303	YNL145W	236.602	290.572	263.316	119.714	111.449	68.792	263.497	99.9851	2.63536	1.30956	DOWN	8.12605e-11	1.52464e-09
558	YJR097W	35.5371	46.5932	58.7906	96.9117	145.832	128.498	46.9736	123.747	2.6344	-1.26912	UP	1.93456e-07	1.97096e-06
78	YDR134C	9653	14037.2	13063.9	4968.15	4167.48	4827.12	12251.4	4654.25	2.6323	1.35582	DOWN	2.01596e-20	1.46933e-18
125	YHR169W	238.473	217.717	320.45	657.479	649.724	733.348	258.88	680.184	2.62741	-1.34205	UP	1.34857e-16	6.1333e-15
636	YHR159W	39.2778	31.3445	34.7776	74.1089	99.5927	102.539	35.1333	92.0802	2.62088	-1.25647	UP	7.05411e-07	6.30545e-06
1145	YMR017W	18.7037	12.7072	19.0449	40.8549	36.7545	54.5144	16.8186	44.0413	2.6186	-1.15992	UP	0.000301421	0.00149658
66	YEL050C	777.14	980.998	740.265	2037.05	2129.39	2372.67	832.801	2179.7	2.61731	-1.35102	UP	3.96788e-22	3.41778e-20
71	YGL127C	677.075	853.078	751.858	1851.77	1815.2	2305.18	760.67	1990.72	2.61706	-1.34921	UP	2.15319e-21	1.72407e-19
250	YGR161C	337.602	411.714	317.138	105.463	170.73	132.392	355.485	136.195	2.61012	1.31994	DOWN	4.26314e-12	9.69845e-11
117	YDR337W	149.63	159.264	148.219	368.644	424.455	398.474	152.371	397.191	2.60674	-1.33414	UP	2.65909e-17	1.29205e-15
847	YHR040W	48.6297	25.4145	84.4598	119.714	167.173	125.902	52.8346	137.597	2.60429	-1.21594	UP	1.45256e-05	9.74948e-05
746	YNL018C	68.2686	76.2434	84.4598	28.5034	29.6407	29.8531	76.3239	29.3324	2.60203	1.23696	DOWN	3.58918e-06	2.73518e-05
826	YHR196W	43.0186	17.7901	38.9177	87.4105	78.2514	93.4532	33.2421	86.3717	2.59826	-1.22242	UP	1.06592e-05	7.33628e-05
293	YOR025W	125.315	201.621	257.52	548.216	487.293	482.842	194.819	506.117	2.59789	-1.30023	UP	5.38932e-11	1.04567e-09
69	YLR227W-B	7005.48	5563.22	5770.59	14639.4	14276.1	18686.8	6113.1	15867.4	2.59564	-1.3394	UP	1.57292e-21	1.29595e-19
185	YGL220W	395.584	484.569	541.536	208.075	193.257	146.67	473.896	182.667	2.59431	1.31229	DOWN	9.7231e-14	2.98788e-12
714	YPL097W	43.0186	27.1087	28.9813	92.1611	94.8502	70.0899	33.0362	85.7004	2.59414	-1.24265	UP	2.59834e-06	2.06885e-05
390	YKR077W	62.6575	99.9635	129.174	249.88	234.754	271.274	97.2649	251.969	2.59055	-1.28023	UP	2.13362e-09	3.11016e-08
300	YHR158C	245.019	495.582	486.058	1072.68	942.574	1143.5	408.886	1052.92	2.57509	-1.28913	UP	6.96886e-11	1.3206e-09
647	YER050C	30.8612	35.5802	37.2617	83.6101	80.6227	102.539	34.5677	88.9239	2.57246	-1.23265	UP	9.50752e-07	8.35398e-06
1552	YGR043C	7.48149	14.4015	15.7327	42.7551	34.3832	19.4694	12.5386	32.2026	2.56828	-1.06435	UP	0.00318985	0.0116694
1312	YOR372C	152.435	205.01	315.482	528.264	413.784	783.969	224.309	575.339	2.56494	-1.11147	UP	0.000938641	0.0040672
26	YPL111W	1534.64	1460.48	1525.24	4039.89	3818.91	3727.75	1506.79	3862.18	2.56318	-1.33524	UP	1.58135e-32	3.45767e-30
102	YHL027W	968.853	661.623	948.102	2217.57	2218.31	2170.19	859.526	2202.02	2.5619	-1.31709	UP	6.82417e-19	3.80347e-17
35	YFL002W-A	1477.59	1237.68	1290.08	3306.4	3426.46	3521.37	1335.12	3418.08	2.56013	-1.32986	UP	3.55417e-28	5.61262e-26
36	YGR161W-B	1477.59	1237.68	1290.08	3306.4	3426.46	3521.37	1335.12	3418.08	2.56013	-1.32986	UP	3.55417e-28	5.61262e-26
1610	YOL163W	8.41668	17.7901	8.28037	27.5533	35.5688	24.6613	11.4957	29.2611	2.54539	-1.04	UP	0.00427267	0.015087
1020	YFR033C	18.7037	22.873	21.529	43.7053	55.7245	61.0042	21.0352	53.478	2.54231	-1.1558	UP	0.000102558	0.000571608
238	YML100W	1647.8	1373.23	832.177	3446.07	3312.64	3033.34	1284.4	3264.01	2.54127	-1.28448	UP	1.8659e-12	4.45699e-11
639	YOR003W	100.065	105.894	101.021	41.805	49.7964	29.8531	102.326	40.4848	2.52752	1.21501	DOWN	7.60096e-07	6.76235e-06
168	YNR019W	1094.17	836.983	763.45	418.05	348.574	299.829	898.2	355.485	2.52669	1.28168	DOWN	2.55977e-14	8.66208e-13
518	YGR248W	339.473	247.367	167.263	81.7098	123.305	93.4532	251.368	99.4894	2.52658	1.23614	DOWN	9.8409e-08	1.08003e-06
444	YPR020W	61.7223	63.5361	57.1346	121.615	182.587	155.755	60.7977	153.319	2.52179	-1.24067	UP	1.35118e-08	1.73006e-07
119	YMR291W	1442.06	1585.86	1103.77	534.914	607.041	498.417	1377.23	546.791	2.51875	1.28929	DOWN	6.30593e-17	3.01254e-15
859	YMR287C	25.25	32.1916	28.9813	66.508	91.2933	59.7062	28.8077	72.5025	2.51678	-1.18049	UP	1.69762e-05	0.000112351
245	YNL077W	272.139	266.005	286.501	90.2609	106.706	131.094	274.882	109.354	2.51369	1.2768	DOWN	3.48179e-12	8.07917e-11
399	YOR009W	158.982	246.52	230.194	94.0613	77.0658	81.7716	211.899	84.2996	2.51364	1.2451	DOWN	2.96939e-09	4.23082e-08
225	YHR144C	125.315	94.8806	120.893	299.286	297.593	259.592	113.696	285.49	2.51099	-1.27248	UP	1.09422e-12	2.76474e-11
175	YHL006C	120.639	110.976	123.378	308.787	279.808	301.127	118.331	296.574	2.50631	-1.27488	UP	3.77244e-14	1.22949e-12
717	YKL055C	76.6853	140.627	146.563	47.5057	50.982	46.7266	121.291	48.4048	2.50578	1.20131	DOWN	2.68396e-06	2.12808e-05
50	YOR192C-B	1075.46	862.397	953.899	2375.29	2506.42	2357.1	963.92	2412.93	2.50325	-1.29584	UP	1.08072e-24	1.22878e-22
40	YHR099W	868.788	854.773	989.504	2328.73	2234.91	2224.71	904.355	2262.78	2.50209	-1.29701	UP	1.02838e-26	1.46159e-24
476	YDL159W	46.7593	58.4532	47.1981	136.816	113.82	129.796	50.8036	126.811	2.4961	-1.22714	UP	3.79785e-08	4.53588e-07
41	YBR296C	1202.65	1246.16	1289.25	3413.76	3047.06	2858.11	1246.02	3106.31	2.49299	-1.29215	UP	1.97978e-26	2.74513e-24
403	YHR172W	112.222	69.4662	94.3962	255.581	180.215	251.805	92.0283	229.2	2.49054	-1.23854	UP	3.55413e-09	5.01371e-08
325	YCL020W	175.815	132.155	226.054	471.257	512.191	346.556	178.008	443.335	2.49053	-1.24667	UP	2.25855e-10	3.95073e-09
1325	YOR222W	78.5557	38.9688	40.5738	17.1021	30.8263	15.5755	52.6994	21.168	2.48958	1.08455	DOWN	0.00101523	0.00435593
446	YHR209W	159.917	171.971	85.2878	277.433	379.401	381.601	139.059	346.145	2.4892	-1.22827	UP	1.42327e-08	1.81419e-07
82	YPR158C-D	7591.84	6013.91	6274.87	15387.1	14793.1	19174.8	6626.87	16451.7	2.48257	-1.27781	UP	3.14181e-20	2.1782e-18
49	YBL005W-B	7344.96	5863.11	6293.08	16246	15040.9	17124	6500.38	16137	2.48246	-1.28459	UP	5.4715e-25	6.34806e-23
24	YHR143W	7200	7152.47	7672.59	17630.3	18929.7	17915.8	7341.69	18158.6	2.47336	-1.28605	UP	1.27819e-32	3.02771e-30
425	YPL141C	74.8149	129.614	104.333	310.687	209.856	242.719	102.92	254.421	2.47201	-1.22408	UP	7.13658e-09	9.54622e-08
852	YKL048C	24.3149	39.816	28.9813	86.4604	77.0658	66.196	31.0374	76.5741	2.46716	-1.16417	UP	1.57877e-05	0.000105344
39	YMR120C	6329.34	5701.31	6507.54	2297.38	2598.9	2617.99	6179.4	2504.75	2.46707	1.27847	DOWN	6.93667e-27	1.01115e-24
75	YOR303W	1489.75	1647.7	1914.42	694.534	641.424	712.581	1683.96	682.846	2.46609	1.27026	DOWN	7.38188e-21	5.59547e-19
61	YBR263W	2746.64	2374.56	2941.19	1160.09	1044.54	1069.52	2687.46	1091.38	2.46244	1.27087	DOWN	3.2384e-23	3.01808e-21
90	YPL067C	1086.69	985.234	945.618	452.254	367.545	406.262	1005.85	408.687	2.46117	1.2633	DOWN	9.62517e-20	6.0799e-18
172	YDL179W	130.926	155.875	150.703	328.74	360.431	386.793	145.835	358.654	2.45932	-1.24715	UP	3.20707e-14	1.06001e-12
220	YCL054W	118.769	137.238	146.563	351.542	282.179	354.344	134.19	329.355	2.4544	-1.24082	UP	8.52312e-13	2.20245e-11
148	YHR109W	147.759	173.665	165.607	419.951	409.041	363.429	162.344	397.474	2.44834	-1.24754	UP	4.79321e-15	1.84117e-13
397	YHR034C	161.787	86.4091	150.703	285.984	328.419	362.131	132.966	325.512	2.44807	-1.21577	UP	2.85892e-09	4.08366e-08
257	YNL003C	462.917	549.799	392.49	190.023	230.012	154.457	468.402	191.497	2.446	1.23123	DOWN	7.62046e-12	1.68569e-10
1352	YGL185C	36.4723	61.8418	33.1215	15.2018	17.7844	20.7674	43.8119	17.9179	2.44515	1.07163	DOWN	0.00120353	0.00505695
872	YNL024C	77.6205	88.1034	99.3645	49.406	34.3832	24.6613	88.3628	36.1501	2.44433	1.13682	DOWN	1.987e-05	0.000129543
308	YHR001W	87.9075	111.824	105.161	216.626	288.107	240.123	101.631	248.285	2.44302	-1.22151	UP	9.40086e-11	1.73519e-09
280	YJR115W	244.084	286.336	228.538	96.9117	99.5927	114.221	252.986	103.575	2.44254	1.23137	DOWN	2.71926e-11	5.52106e-10
341	YKL155C	76.6853	77.9376	95.2243	215.676	214.599	177.821	83.2824	202.698	2.43387	-1.21669	UP	3.86667e-10	6.45283e-09
42	YKL216W	5308.12	5698.77	6163.08	2243.22	2515.9	2301.29	5723.32	2353.47	2.43187	1.2582	DOWN	2.39473e-26	3.24143e-24
173	YMR303C	19930.7	16366.9	19434	8236.54	9181.5	5521.53	18577.2	7646.52	2.4295	1.23416	DOWN	3.62428e-14	1.19098e-12
307	YBR157C	104.741	88.9506	117.581	222.327	246.611	286.85	103.758	251.929	2.42805	-1.21435	UP	9.08719e-11	1.68276e-09
115	YDR384C	712.612	634.514	683.131	309.737	271.509	256.996	676.752	279.414	2.42204	1.23659	DOWN	1.18926e-17	5.87906e-16
295	YNR073C	116.898	92.3392	88.6	228.978	230.012	262.188	99.2792	240.393	2.42138	-1.21603	UP	6.02933e-11	1.16192e-09
421	YJL110C	117.834	144.015	211.149	351.542	320.119	472.458	157.666	381.373	2.41887	-1.19517	UP	6.12929e-09	8.26164e-08
79	YBR012W-B	3859.51	2911.65	2971	7847	7405.43	8288.78	3247.39	7847.07	2.41643	-1.24212	UP	2.2803e-20	1.64095e-18
84	YHR027C	480.686	418.491	402.426	1020.42	997.113	1114.95	433.868	1044.16	2.40664	-1.23643	UP	4.33496e-20	2.93384e-18
392	YPL149W	276.815	250.756	222.742	86.4604	87.7364	137.584	250.104	103.927	2.40654	1.20339	DOWN	2.30164e-09	3.33797e-08
211	YCR072C	373.139	410.02	582.11	1076.48	962.73	1230.47	455.09	1089.89	2.3949	-1.21005	UP	5.97012e-13	1.5955e-11
1201	YMR193W	22.4445	37.2745	16.5607	51.3062	53.3532	77.8777	25.4266	60.8457	2.393	-1.07223	UP	0.000440061	0.00208305
105	YDR178W	984.751	1178.38	899.248	2251.77	2724.57	2350.61	1020.79	2442.32	2.39257	-1.22559	UP	1.11236e-18	6.02262e-17
608	YOL014W	191.713	268.546	400.77	108.313	98.4071	153.159	287.01	119.96	2.39255	1.16709	DOWN	5.00238e-07	4.67739e-06
77	YMR191W	1227.9	1015.73	929.886	2581.46	2501.67	2502.47	1057.84	2528.54	2.39028	-1.22835	UP	1.32312e-20	9.76877e-19
807	YMR003W	33.6667	41.5103	40.5738	77.9094	115.006	83.0696	38.5836	91.9949	2.3843	-1.13214	UP	7.75741e-06	5.46479e-05
143	YDR312W	229.121	249.909	245.099	509.261	558.431	656.769	241.376	574.82	2.38143	-1.20996	UP	1.80331e-15	7.16911e-14
433	YLR163C	121.574	76.2434	97.7084	266.982	247.796	188.204	98.5087	234.328	2.37875	-1.18198	UP	9.35528e-09	1.22546e-07
1532	YLR204W	9.35187	17.7901	33.9495	62.7076	46.2395	36.3429	20.3638	48.43	2.37824	-1.01496	UP	0.0028148	0.0104249
259	YHL023C	105.676	99.9635	110.957	240.379	257.281	253.103	105.532	250.254	2.37135	-1.1925	UP	8.59677e-12	1.88698e-10
1525	YOR012W	25.25	43.2046	52.1663	19.9524	15.4132	15.5755	40.207	16.9804	2.36785	1.01014	DOWN	0.00272257	0.0101494
159	YHR030C	1295.23	1111.46	820.585	2365.78	2777.93	2495.98	1075.76	2546.56	2.36723	-1.2023	UP	1.42533e-14	5.09623e-13
154	YLR084C	529.316	383.758	572.174	1268.4	1108.56	1138.31	495.082	1171.76	2.3668	-1.20278	UP	1.01325e-14	3.74047e-13
901	YJR130C	66.3982	87.2563	100.192	26.6032	39.1257	41.5348	84.6157	35.7546	2.36657	1.12564	DOWN	2.63284e-05	0.000166123
124	YEL024W	685.492	567.589	505.931	1291.21	1320.79	1538.08	586.337	1383.36	2.35932	-1.20321	UP	1.25084e-16	5.73472e-15
52	YNL054W-B	2089.21	1811.2	1893.72	4343.92	4427.13	4827.12	1931.38	4532.73	2.34689	-1.20771	UP	1.743e-24	1.90557e-22
435	YHL002W	103.806	64.3833	93.5682	206.175	215.784	192.098	87.2524	204.686	2.3459	-1.16255	UP	9.39964e-09	1.22844e-07
1205	YNR062C	83.2316	71.1605	54.6504	14.2517	30.8263	44.1307	69.6808	29.7362	2.3433	1.07264	DOWN	0.00044783	0.00211279
432	YDR191W	78.5557	81.3262	91.0841	201.424	157.688	227.143	83.6553	195.419	2.336	-1.15346	UP	9.06467e-09	1.19288e-07
1186	YDL214C	23.3797	27.1087	28.9813	44.6554	87.7364	53.2164	26.4899	61.8694	2.33558	-1.05251	UP	0.000397283	0.00190595
215	YHR078W	202.935	240.59	178.028	495.01	425.64	529.568	207.185	483.406	2.33322	-1.17738	UP	6.8064e-13	1.79974e-11
141	YHR061C	220.704	228.73	214.462	502.611	477.808	568.507	221.299	516.309	2.33309	-1.18474	UP	1.52647e-15	6.15459e-14
511	YLR407W	66.3982	94.0335	123.378	213.776	200.371	247.911	94.6031	220.686	2.33276	-1.14023	UP	7.01141e-08	7.80037e-07
351	YHR069C	305.806	249.062	476.121	787.645	789.628	824.206	343.663	800.493	2.3293	-1.16	UP	5.61867e-10	9.10032e-09
65	YMR045C	8879.6	7418.48	8754.84	19121.1	18002.6	21154.2	8350.97	19425.9	2.32619	-1.19319	UP	3.35501e-22	2.93435e-20
94	YLR035C-A	7453.44	5979.17	7209.72	15498.3	14495.5	17957.3	6880.78	15983.7	2.32295	-1.18767	UP	1.67217e-19	1.01131e-17
267	YHR103W	178.621	160.958	134.142	333.49	347.389	419.242	157.907	366.707	2.3223	-1.16571	UP	1.27597e-11	2.71682e-10
1487	YDL146W	59.8519	79.6319	28.1533	20.9025	18.97	32.449	55.879	24.1072	2.31794	1.00746	DOWN	0.00230194	0.00880063
936	YLR315W	93.5187	132.155	79.4916	43.7053	56.9101	31.1511	101.722	43.9222	2.31596	1.08381	DOWN	4.02101e-05	0.000244225
95	YPL173W	516.223	458.307	459.561	1047.03	1083.66	1188.93	478.03	1106.54	2.31479	-1.18271	UP	1.92991e-19	1.1549e-17
207	YHR115C	638.732	751.421	1006.07	1939.18	1625.5	1978.09	798.739	1847.59	2.31313	-1.16656	UP	4.273e-13	1.17353e-11
332	YHR005C-A	147.759	220.259	146.563	363.894	380.586	445.201	171.527	396.56	2.31194	-1.15128	UP	2.72277e-10	4.66233e-09
1233	YJL088W	56.1112	52.5232	57.1346	30.4037	15.4132	25.9592	55.2563	23.9254	2.30953	1.03361	DOWN	0.000526937	0.00242955
233	YBR043C	361.917	353.261	397.458	162.47	177.844	141.478	370.879	160.597	2.30937	1.16166	DOWN	1.27228e-12	3.10425e-11
254	YAL014C	298.325	297.349	335.355	140.617	131.605	131.094	310.343	134.439	2.30844	1.15901	DOWN	4.64367e-12	1.03934e-10
575	YHR002W	56.1112	54.2175	51.3383	125.415	111.449	136.286	53.889	124.383	2.30814	-1.12479	UP	2.90716e-07	2.87429e-06
1318	YEL059C-A	12.1574	37.2745	41.4019	57.0069	74.6945	77.8777	30.2779	69.8597	2.30728	-1.0176	UP	0.000965892	0.00416623
67	YPL048W	24547.7	19606.4	22429	9455.54	10250.9	9159.72	22194.4	9622.06	2.30661	1.1814	DOWN	6.30041e-22	5.34595e-20
568	YJL176C	57.9816	50.8289	54.6504	128.265	133.976	114.221	54.487	125.487	2.30307	-1.12535	UP	2.46401e-07	2.46618e-06
551	YER044C	139.343	165.194	197.901	58.9071	81.8083	77.8777	167.479	72.8644	2.29851	1.13024	DOWN	1.78773e-07	1.84451e-06
1660	YKR024C	96.3242	177.054	262.488	406.649	331.976	491.927	178.622	410.184	2.29638	-0.963776	UP	0.0053257	0.0182322
472	YCL010C	165.528	177.054	192.105	92.1611	72.3233	68.792	178.229	77.7588	2.29207	1.12017	DOWN	3.16744e-08	3.81417e-07
80	YER160C	7041.95	5828.38	7029.21	14774.3	14039	16777.5	6633.18	15196.9	2.29105	-1.17024	UP	2.42827e-20	1.72559e-18
619	YJL038C	55.176	93.1863	80.3196	146.318	208.67	168.735	76.2273	174.574	2.29018	-1.10703	UP	5.61316e-07	5.1469e-06
473	YNL252C	81.3612	72.0076	67.899	145.368	183.772	176.523	73.756	168.554	2.2853	-1.12223	UP	3.17344e-08	3.81417e-07
1042	YLL049W	126.25	92.3392	137.454	41.805	84.1796	29.8531	118.681	51.9459	2.28471	1.0571	DOWN	0.000127638	0.000696375
1083	YLR151C	57.9816	72.8548	60.4467	30.4037	24.8982	28.5552	63.761	27.9523	2.28106	1.04877	DOWN	0.000168618	0.000885128
1315	YMR014W	14.0278	31.3445	33.9495	50.3561	75.8802	54.5144	26.4406	60.2502	2.2787	-1.0086	UP	0.000948763	0.00410169
698	YMR063W	122.509	169.43	158.155	75.059	77.0658	45.4287	150.031	65.8512	2.27834	1.0916	DOWN	1.92209e-06	1.56548e-05
195	YLR094C	288.973	284.642	322.106	783.844	564.359	687.92	298.574	678.708	2.27317	-1.14675	UP	1.69272e-13	4.93493e-12
150	YOL143C	1071.72	1276.65	1357.98	464.606	553.688	612.638	1235.45	543.644	2.27254	1.15201	DOWN	6.27904e-15	2.37976e-13
411	YGL107C	85.102	96.5749	112.613	253.681	195.629	219.356	98.0966	222.888	2.27213	-1.12415	UP	4.68301e-09	6.4776e-08
184	YHR010W	8102.46	5245.54	7422.52	14623.2	17562.7	15004.4	6923.51	15730.1	2.27199	-1.146	UP	9.0717e-14	2.80286e-12
1478	YPL166W	54.2408	42.3574	43.886	9.50114	22.5269	29.8531	46.8281	20.6271	2.27022	1.00339	DOWN	0.00222955	0.00857578
256	YPL163C	788.362	909.837	1024.28	486.459	393.628	319.299	907.494	399.795	2.2699	1.13532	DOWN	5.61689e-12	1.24734e-10
405	YLL004W	95.389	96.5749	82.8037	237.529	186.144	199.886	91.5892	207.853	2.2694	-1.12647	UP	3.79871e-09	5.33227e-08
226	YHR047C	251.565	250.756	275.736	566.268	704.263	494.523	259.352	588.351	2.26854	-1.14047	UP	1.10271e-12	2.77386e-11
311	YJL180C	196.389	282.1	188.792	500.71	449.353	563.315	222.427	504.46	2.26797	-1.1305	UP	1.08386e-10	1.98126e-09
109	YLR179C	4844.27	4656.77	5510.59	2050.35	2041.65	2534.92	5003.88	2208.97	2.26525	1.15281	DOWN	1.81846e-18	9.48433e-17
87	YHR165C	876.27	881.034	986.192	2263.17	1905.3	2040.4	914.499	2069.62	2.26312	-1.15322	UP	8.00641e-20	5.23178e-18
898	YDR299W	33.6667	47.4403	53.8224	77.9094	110.263	116.817	44.9765	101.663	2.26036	-1.05824	UP	2.60323e-05	0.000164927
676	YPR137W	47.6945	83.8677	97.7084	168.17	177.844	171.331	76.4235	172.448	2.25648	-1.08425	UP	1.53131e-06	1.28779e-05
602	YPL065W	160.852	157.57	125.034	55.1066	65.2095	76.5797	147.818	65.632	2.25223	1.10006	DOWN	4.63418e-07	4.3763e-06
1025	YDR511W	26.1852	41.5103	32.2934	85.5103	60.467	79.1757	33.3296	75.051	2.25178	-1.04507	UP	0.000105978	0.000587219
532	YLR137W	173.945	186.373	152.359	65.5579	92.4789	70.0899	170.892	76.0423	2.24733	1.10053	DOWN	1.26214e-07	1.34873e-06
1183	YOR305W	56.1112	79.6319	58.7906	36.1043	28.4551	22.0653	64.8446	28.8749	2.24571	1.01143	DOWN	0.000396077	0.00190177
1467	YBR096W	40.213	38.1217	62.9308	25.6531	17.7844	19.4694	47.0885	20.969	2.24563	0.974906	DOWN	0.00212176	0.00822741
925	YEL044W	80.426	89.7977	87.7719	46.5556	32.0119	36.3429	85.9986	38.3035	2.24519	1.04879	DOWN	3.44465e-05	0.000211706
323	YBR202W	129.991	117.754	149.047	308.787	260.838	319.299	132.264	296.308	2.24028	-1.1144	UP	1.87988e-10	3.3087e-09
74	YHR214C-B	7477.75	6617.92	7644.44	15695.9	15029	17971.6	7246.7	16232.2	2.23994	-1.14033	UP	7.0784e-21	5.43793e-19
227	YDR296W	779.01	540.481	808.992	1726.36	1413.27	1627.64	709.494	1589.09	2.23975	-1.12431	UP	1.11654e-12	2.79626e-11
297	YHR218W	118.769	115.212	133.314	286.935	273.88	260.89	122.432	273.902	2.23718	-1.11597	UP	6.29625e-11	1.20519e-09
1616	YNL143C	14.0278	14.4015	23.185	28.5034	42.6826	44.1307	17.2048	38.4389	2.2342	-0.943466	UP	0.00446057	0.015692
171	YKL184W	1296.17	1803.58	1415.94	674.581	618.898	728.157	1505.23	673.878	2.23368	1.1255	DOWN	3.05524e-14	1.01573e-12
1204	YJL105W	101.935	50.8289	65.4149	32.3039	35.5688	29.8531	72.7264	32.5753	2.23256	1.00983	DOWN	0.00044553	0.00210369
1966	YLR157C-C	5.61112	15.2487	18.2168	28.5034	37.9401	20.7674	13.0255	29.0703	2.23179	-0.88205	UP	0.0166012	0.047932
1967	YLR156C-A	5.61112	15.2487	18.2168	28.5034	37.9401	20.7674	13.0255	29.0703	2.23179	-0.88205	UP	0.0166012	0.047932
1968	YLR154C-H	5.61112	15.2487	18.2168	28.5034	37.9401	20.7674	13.0255	29.0703	2.23179	-0.88205	UP	0.0166012	0.047932
1969	YLR159C-A	5.61112	15.2487	18.2168	28.5034	37.9401	20.7674	13.0255	29.0703	2.23179	-0.88205	UP	0.0166012	0.047932
610	YLR210W	59.8519	87.2563	84.4598	205.225	142.275	168.735	77.1893	172.078	2.2293	-1.08173	UP	5.06497e-07	4.72038e-06
134	YHR102W	524.64	545.564	469.497	1035.62	1094.33	1301.86	513.233	1143.94	2.22888	-1.12509	UP	7.32021e-16	3.10563e-14
188	YHR006W	235.667	232.119	198.729	460.806	528.79	495.821	222.172	495.139	2.22863	-1.12014	UP	1.32081e-13	3.9729e-12
221	YAL044C	1565.5	2185.64	2393.86	848.452	910.562	999.431	2048.33	919.482	2.2277	1.11814	DOWN	8.84542e-13	2.27539e-11
694	YGL196W	137.472	132.155	107.645	59.8572	49.7964	59.7062	125.757	56.4533	2.22764	1.07036	DOWN	1.8432e-06	1.50988e-05
997	YGL226C-A	70.139	74.5491	87.7719	39.9048	32.0119	32.449	77.4867	34.7886	2.22736	1.03352	DOWN	7.62024e-05	0.000434514
971	YPR036W-A	163.658	293.113	176.372	123.515	110.263	50.6205	211.048	94.7996	2.22625	1.03527	DOWN	5.69676e-05	0.000333533
718	YDL036C	110.352	119.448	159.811	52.2563	60.467	62.3022	129.87	58.3418	2.22603	1.07459	DOWN	2.72795e-06	2.15994e-05
190	YER093C-A	203.871	212.634	208.665	473.157	417.341	501.013	208.39	463.837	2.22581	-1.11808	UP	1.3986e-13	4.18475e-12
120	YHR148W	545.214	480.333	510.071	1071.73	1272.18	1068.22	511.873	1137.38	2.22199	-1.1238	UP	7.79466e-17	3.69272e-15
336	YKL103C	124.38	182.137	155.671	361.994	353.317	311.511	154.063	342.274	2.22165	-1.1024	UP	3.31792e-10	5.6138e-09
294	YNR040W	151.5	178.748	212.806	443.703	374.658	388.091	181.018	402.151	2.22161	-1.10642	UP	5.47858e-11	1.05938e-09
689	YOL064C	274.945	277.018	170.576	106.413	139.904	79.1757	240.846	108.498	2.21983	1.06607	DOWN	1.81773e-06	1.49765e-05
334	YLR022C	765.918	821.734	833.005	1416.62	1515.23	2440.17	806.886	1790.67	2.21924	-1.10064	UP	3.20606e-10	5.45702e-09
503	YIL160C	182.361	176.207	185.48	95.9616	80.6227	68.792	181.35	81.7921	2.2172	1.07654	DOWN	6.25675e-08	7.0715e-07
861	YHR122W	65.4631	77.9376	43.0579	101.662	152.946	158.351	62.1529	137.653	2.21475	-1.04546	UP	1.72313e-05	0.000113775
97	YNL141W	4974.26	5062.56	6235.95	2482.65	2429.35	2436.27	5424.25	2449.42	2.2145	1.12269	DOWN	4.09161e-19	2.39802e-17
342	YPL183W-A	122.509	171.124	180.512	361.043	333.161	353.046	158.048	349.083	2.20871	-1.0932	UP	3.88717e-10	6.46156e-09
244	YBR294W	560.177	481.18	449.624	242.279	233.569	199.886	496.994	225.245	2.20646	1.09931	DOWN	3.38686e-12	7.8911e-11
352	YPR094W	122.509	123.684	132.486	237.529	291.664	306.319	126.226	278.504	2.20639	-1.08939	UP	5.66041e-10	9.14188e-09
191	YBR187W	13797.7	11242.5	10537.6	5447.96	6306.35	4400.09	11859.3	5384.8	2.20236	1.10445	DOWN	1.45135e-13	4.31526e-12
613	YNL237W	207.611	171.124	207.009	62.7076	112.635	90.8573	195.248	88.7332	2.2004	1.07308	DOWN	5.25084e-07	4.87566e-06
1689	YML083C	20.5741	11.8601	17.3888	49.406	36.7545	23.3633	16.6077	36.5079	2.19826	-0.93501	UP	0.00622173	0.0209417
1069	YDR175C	39.2778	24.5673	38.0897	64.6078	84.1796	75.2818	33.9783	74.6897	2.19816	-1.01461	UP	0.000153862	0.000816719
916	YMR179W	35.5371	49.9818	45.542	107.363	106.706	73.9838	43.687	96.0177	2.19786	-1.03631	UP	3.1656e-05	0.000196467
268	YNL030W	432.056	443.906	399.114	198.574	219.341	162.245	425.025	193.387	2.1978	1.09295	DOWN	1.31508e-11	2.78965e-10
128	YCL019W	1215.74	958.972	1070.65	2514.95	2502.86	2110.49	1081.79	2376.1	2.19645	-1.10809	UP	2.12209e-16	9.42508e-15
1357	YEL041W	44.889	60.9947	47.1981	21.8526	28.4551	19.4694	51.0272	23.259	2.19387	0.975714	DOWN	0.00121347	0.00508368
381	YHL031C	141.213	145.71	212.806	358.193	354.503	382.899	166.576	365.198	2.19238	-1.08018	UP	1.58241e-09	2.36116e-08
365	YKR085C	253.436	199.08	291.469	513.062	656.838	460.776	247.995	543.559	2.19181	-1.08348	UP	9.13737e-10	1.42318e-08
157	YBR177C	939.862	1049.62	936.51	468.406	489.664	377.707	975.33	445.259	2.19048	1.09853	DOWN	1.15128e-14	4.16879e-13
1381	YOL108C	55.176	57.6061	38.9177	17.1021	24.8982	27.2572	50.5666	23.0858	2.19038	0.978229	DOWN	0.00142559	0.00586429
343	YGL129C	223.51	310.903	207.009	506.411	500.335	615.234	247.141	540.66	2.18766	-1.08153	UP	4.03252e-10	6.68364e-09
326	YGR084C	177.685	177.901	212.806	355.343	394.814	493.225	189.464	414.461	2.18754	-1.08076	UP	2.27269e-10	3.96326e-09
504	YDR107C	272.139	482.875	356.056	152.968	167.173	188.204	370.357	169.449	2.18566	1.07031	DOWN	6.39107e-08	7.20898e-07
850	YBL080C	48.6297	38.9688	47.1981	95.0114	113.82	85.6655	44.9322	98.1657	2.18475	-1.03614	UP	1.55589e-05	0.000104062
165	YDR170W-A	542.408	423.574	495.994	1098.33	943.759	1147.4	487.326	1063.16	2.18163	-1.09466	UP	2.30295e-14	7.9347e-13
306	YKR093W	678.945	1036.06	780.839	2009.49	1970.51	1464.1	831.949	1814.7	2.18127	-1.0825	UP	9.04109e-11	1.67969e-09
515	YHR101C	86.9723	110.976	106.817	209.975	184.958	267.38	101.589	220.771	2.17319	-1.05513	UP	8.53839e-08	9.42539e-07
544	YNL289W	106.611	137.238	190.449	347.742	262.024	333.576	144.766	314.447	2.17211	-1.05414	UP	1.63924e-07	1.71307e-06
104	YBL005W-A	1645.93	1413.89	1694.99	3401.41	3261.66	3662.85	1584.94	3441.97	2.17168	-1.09586	UP	7.1029e-19	3.88269e-17
1147	YDL130W-A	43.9538	33.0388	22.357	66.508	68.7664	80.4736	33.1165	71.916	2.17161	-0.995459	UP	0.000304348	0.00150847
780	YBR298C	334.797	315.139	182.168	111.163	169.545	102.539	277.368	127.749	2.17119	1.03583	DOWN	5.3956e-06	3.93257e-05
452	YNR060W	241.278	220.259	261.66	108.313	132.79	92.1553	241.065	111.086	2.17008	1.06151	DOWN	1.71035e-08	2.15118e-07
1138	YMR059W	30.8612	24.5673	33.9495	58.9071	69.952	64.8981	29.7927	64.5857	2.16784	-0.990903	UP	0.00028138	0.00140567
251	YOR383C	4120.43	2953.16	3517.5	1973.39	1448.84	1469.29	3530.36	1630.51	2.1652	1.07689	DOWN	4.30423e-12	9.74883e-11
174	YHR200W	1478.53	1664.65	1434.16	3751.05	2667.66	3491.52	1525.78	3303.41	2.16506	-1.08374	UP	3.7847e-14	1.22949e-12
218	YHL024W	274.945	274.476	240.131	635.627	564.359	507.503	263.184	569.163	2.1626	-1.08097	UP	7.53855e-13	1.9659e-11
1289	YDR428C	54.2408	63.5361	62.1028	29.4535	35.5688	18.1715	59.9599	27.7313	2.16218	0.965414	DOWN	0.000819187	0.00361014
131	YDR345C	12038.7	11343.3	14474.1	5518.26	5465.74	6545.62	12618.7	5843.21	2.15955	1.08437	DOWN	3.98568e-16	1.72966e-14
316	YOR084W	575.14	466.779	542.364	291.685	239.497	202.482	528.094	244.555	2.15941	1.06334	DOWN	1.39869e-10	2.51631e-09
555	YGR021W	79.4909	77.0905	72.0392	144.417	181.401	167.437	76.2069	164.418	2.15753	-1.04518	UP	1.83789e-07	1.8826e-06
562	YOR161C	1111.94	793.778	610.263	320.189	506.263	340.066	838.659	388.839	2.15683	1.04625	DOWN	2.20633e-07	2.23185e-06
538	YIL119C	77.6205	101.658	129.174	218.526	232.383	214.164	102.817	221.691	2.15616	-1.04428	UP	1.44924e-07	1.5314e-06
85	YML025C	726.64	699.745	718.736	1574.34	1485.59	1560.15	715.04	1540.03	2.15376	-1.08609	UP	6.62634e-20	4.43185e-18
169	YHL004W	644.344	580.297	731.157	1489.78	1236.61	1484.87	651.932	1403.75	2.15322	-1.07667	UP	2.59027e-14	8.71342e-13
299	YHR149C	197.324	191.456	226.882	499.76	451.724	373.813	205.221	441.766	2.15264	-1.06778	UP	6.55706e-11	1.24672e-09
1727	YAR023C	57.0464	27.1087	44.714	13.3016	28.4551	18.1715	42.9564	19.976	2.15039	0.908623	DOWN	0.00699379	0.0230224
1323	YKL096W	2477.31	2255.11	1483.01	5967.67	4205.42	3191.69	2071.81	4454.93	2.15026	-0.962136	UP	0.00100204	0.00430581
1775	YDR512C	46.7593	55.9118	41.4019	28.5034	32.0119	6.48981	48.0243	22.3351	2.15018	0.886205	DOWN	0.00832799	0.026673
1453	YMR286W	23.3797	16.0958	32.2934	45.6055	60.467	48.0246	23.923	51.3657	2.14713	-0.941404	UP	0.00201622	0.00788865
121	YMR202W	2721.39	2130.58	2500.67	1143.94	1108.56	1174.66	2450.88	1142.38	2.14541	1.07642	DOWN	8.70729e-17	4.06988e-15
1825	YMR271C	32.7315	34.7331	48.8542	26.6032	9.48502	18.1715	38.7729	18.0866	2.14374	0.878605	DOWN	0.00979801	0.0305166
1582	YLR358C	19.6389	17.7901	16.5607	35.1542	40.3113	40.2368	17.9966	38.5675	2.14304	-0.923741	UP	0.00371306	0.0133431
581	YOL002C	168.334	154.181	200.385	75.059	91.2933	77.8777	174.3	81.41	2.14101	1.03734	DOWN	3.44809e-07	3.37391e-06
59	YLR300W	3849.23	3762.19	3977.89	8613.74	7995.87	8200.52	3863.1	8270.04	2.14078	-1.08091	UP	2.4194e-23	2.33124e-21
765	YOR058C	58.9168	60.9947	86.9439	123.515	167.173	151.862	68.9518	147.517	2.13942	-1.01508	UP	4.60011e-06	3.41851e-05
419	YNL315C	178.621	173.665	185.48	302.136	371.101	476.352	179.255	383.197	2.13771	-1.04364	UP	5.89058e-09	7.99235e-08
199	YGR086C	8716.87	8133.47	10220.5	4902.59	4309.76	3451.28	9023.6	4221.21	2.13768	1.06444	DOWN	2.2435e-13	6.40918e-12
377	YMR319C	370.334	401.548	386.693	188.123	215.784	138.882	386.192	180.93	2.13449	1.04583	DOWN	1.46246e-09	2.20533e-08
274	YBL104C	169.269	171.971	180.512	399.998	374.658	338.768	173.917	371.141	2.13401	-1.05817	UP	1.89083e-11	3.92314e-10
559	YBL095W	197.324	161.805	184.652	94.0613	82.9939	77.8777	181.261	84.9777	2.13304	1.02773	DOWN	1.94432e-07	1.97737e-06
623	YDR160W	159.917	160.111	139.11	75.059	66.3951	73.9838	153.046	71.8127	2.13118	1.02551	DOWN	5.75806e-07	5.25434e-06
716	YDR237W	62.6575	99.1164	67.899	149.168	156.503	183.013	76.5576	162.894	2.12774	-1.01341	UP	2.64042e-06	2.09648e-05
367	YHR131C	185.167	138.932	197.901	398.098	345.018	367.323	174	370.146	2.12728	-1.04656	UP	1.03712e-09	1.60655e-08
1293	YML030W	28.0556	32.1916	24.8411	64.6078	73.5089	42.8327	28.3628	60.3165	2.12661	-0.958757	UP	0.000839147	0.00368952
179	YNL300W	680.816	735.325	768.418	343.941	374.658	311.511	728.186	343.37	2.1207	1.05493	DOWN	6.85882e-14	2.17835e-12
1533	YOR253W	43.9538	46.5932	69.5551	31.3538	27.2694	16.8735	53.3673	25.1656	2.12065	0.915539	DOWN	0.00280931	0.0104249
986	YDR115W	36.4723	79.6319	65.4149	122.565	115.006	146.67	60.5064	128.08	2.1168	-0.980841	UP	6.82128e-05	0.000393296
313	YLL010C	427.38	490.499	506.759	238.479	248.982	185.609	474.879	224.356	2.11663	1.04071	DOWN	1.14185e-10	2.07393e-09
310	YCL030C	1235.38	1053.85	803.196	528.264	476.622	458.18	1030.81	487.689	2.11366	1.03992	DOWN	1.04741e-10	1.92081e-09
304	YAL032C	311.417	221.953	260.004	552.016	508.634	615.234	264.458	558.628	2.11235	-1.04174	UP	8.48928e-11	1.58755e-09
261	YHL030W	851.02	824.275	587.906	1695	1666.99	1417.37	754.4	1593.12	2.11177	-1.04486	UP	1.04462e-11	2.27535e-10
315	YCR005C	237.537	267.699	213.634	543.465	552.502	421.838	239.623	505.935	2.11138	-1.04139	UP	1.31783e-10	2.37836e-09
1773	YDR252W	40.213	37.2745	46.3701	19.9524	29.6407	9.08573	41.2859	19.5596	2.11077	0.878162	DOWN	0.00826099	0.0264883
112	YOL031C	685.492	719.229	681.475	1409.02	1420.38	1570.53	695.398	1466.65	2.10907	-1.0543	UP	8.75667e-18	4.44479e-16
389	YML032C	173.945	166.888	128.346	310.687	317.748	360.833	156.393	329.756	2.10851	-1.03243	UP	2.12425e-09	3.10447e-08
783	YJR101W	73.8797	49.1346	61.2747	119.714	135.162	133.69	61.4297	129.522	2.10846	-1.00287	UP	5.63478e-06	4.09115e-05
767	YBR185C	66.3982	105.046	71.2112	160.569	148.203	202.482	80.8853	170.418	2.10691	-0.998682	UP	4.77939e-06	3.54248e-05
1119	YLR411W	87.9075	133.849	81.1476	56.0568	33.1976	54.5144	100.968	47.9229	2.10689	0.963564	DOWN	0.000242996	0.00123452
1617	YDR316W	19.6389	18.6373	16.5607	44.6554	33.1976	37.6409	18.279	38.4979	2.10613	-0.908431	UP	0.00448653	0.0157736
1023	YPL264C	114.093	82.1734	81.9757	37.0545	50.982	44.1307	92.7473	44.0557	2.10523	0.978493	DOWN	0.00010406	0.000578278
235	YJL020C	779.01	609.1	542.364	1373.87	1396.67	1287.58	643.491	1352.7	2.10213	-1.04157	UP	1.43948e-12	3.48231e-11
129	YPL143W	1163.37	1347.81	1316.58	580.52	618.898	621.724	1275.92	607.047	2.10185	1.04899	DOWN	2.93195e-16	1.29211e-14
1462	YOR180C	58.9168	55.0646	40.5738	21.8526	29.6407	22.0653	51.5184	24.5196	2.10111	0.924106	DOWN	0.00206799	0.00804138
631	YNL081C	80.426	90.6449	67.899	153.919	161.245	186.906	79.6567	167.357	2.10098	-1.00748	UP	6.62177e-07	5.96589e-06
1365	YEL069C	69.2038	94.0335	49.6822	23.7529	43.8682	33.747	70.9732	33.7894	2.10046	0.941632	DOWN	0.00125831	0.00524066
1407	YNL306W	25.25	20.3316	43.0579	73.1588	54.5389	58.4083	29.5465	62.0353	2.09958	-0.930665	UP	0.00157034	0.00634499
145	YGR161C-D	2032.16	1540.96	1606.39	3753.9	3526.06	3591.46	1726.51	3623.81	2.09893	-1.0448	UP	3.23043e-15	1.26655e-13
1238	YCL021W-A	26.1852	29.6502	29.8093	63.6577	62.8383	53.2164	28.5483	59.9041	2.09835	-0.950086	UP	0.000570526	0.0026199
156	YHR056C	425.51	520.996	495.166	1066.03	971.029	987.749	480.557	1008.27	2.09812	-1.04267	UP	1.14472e-14	4.16879e-13
64	YHR007C	24850.7	23383.8	23590.8	53037.3	47823.5	49822.3	23941.8	50227.7	2.09791	-1.05219	UP	3.03553e-22	2.6964e-20
565	YPL158C	94.4538	127.919	117.581	285.034	196.814	231.037	113.318	237.629	2.097	-1.013	UP	2.27242e-07	2.2865e-06
966	YGR126W	138.408	102.505	133.314	68.4082	71.1377	38.9389	124.742	59.4949	2.09669	0.969472	DOWN	5.41068e-05	0.000318411
101	YMR046C	1809.59	1681.59	1751.3	3684.54	3368.37	3935.42	1747.49	3662.78	2.09602	-1.04778	UP	6.30677e-19	3.5499e-17
578	YCL024W	94.4538	72.8548	107.645	199.524	182.587	193.396	91.6511	191.836	2.09311	-1.00856	UP	3.20857e-07	3.15584e-06
1057	YDR356W	40.213	33.8859	57.9626	81.7098	96.0358	98.6451	44.0205	92.1303	2.09289	-0.961639	UP	0.000138416	0.000744461
242	YDL160C	756.566	993.705	789.947	400.948	386.515	427.029	846.739	404.831	2.09159	1.03391	DOWN	2.67683e-12	6.28835e-11
690	YFL059W	100.065	60.9947	83.6317	160.569	173.102	177.821	81.5638	170.497	2.09035	-0.99964	UP	1.81574e-06	1.49765e-05
880	YNL042W	106.611	140.627	142.422	76.9593	49.7964	59.7062	129.887	62.154	2.08976	0.976071	DOWN	2.20705e-05	0.00014258
327	YIL053W	17156	22091.9	29599.8	11578.1	10750.1	10635.5	22949.3	10987.9	2.0886	1.02465	DOWN	2.38785e-10	4.15135e-09
1836	YNL215W	18.7037	11.8601	19.8729	31.3538	28.4551	45.4287	16.8122	35.0792	2.08653	-0.862209	UP	0.0104384	0.0323214
563	YHR182W	112.222	87.2563	110.129	194.773	196.814	254.4	103.203	215.329	2.08647	-1.00343	UP	2.2472e-07	2.26915e-06
127	YNR017W	1722.61	1806.12	2036.14	933.962	890.406	843.675	1854.96	889.348	2.08575	1.0374	DOWN	1.79756e-16	8.04655e-15
369	YGR295C	1475.72	1061.48	1011.03	601.422	635.496	464.67	1182.74	567.196	2.08525	1.01791	DOWN	1.2073e-09	1.85505e-08
83	YDR046C	1349.47	1355.44	1381.99	2757.23	2977.11	2786.72	1362.3	2840.36	2.08497	-1.04174	UP	3.50221e-20	2.3988e-18
1150	YOL067C	85.102	75.3962	119.237	43.7053	58.0957	32.449	93.2452	44.75	2.08369	0.949304	DOWN	0.000313189	0.00154824
430	YMR079W	2786.86	4975.3	4284.26	1807.12	1738.13	2237.69	4015.47	1927.64	2.0831	1.01409	DOWN	8.61479e-09	1.13896e-07
283	YJR116W	699.52	688.732	776.699	412.35	295.221	332.278	721.65	346.616	2.08198	1.02086	DOWN	2.80546e-11	5.6357e-10
287	YMR298W	936.122	1295.29	1068.17	529.214	597.556	458.18	1099.86	528.317	2.08182	1.02299	DOWN	3.99117e-11	7.90586e-10
176	YHL007C	538.667	544.716	619.372	1330.16	1113.3	1100.67	567.585	1181.38	2.08141	-1.03169	UP	4.31169e-14	1.39272e-12
198	YDR508C	2523.13	2967.56	3363.49	6657.45	5287.9	6471.64	2951.39	6139	2.08003	-1.02854	UP	2.09258e-13	6.00825e-12
1197	YOR381W	153.371	90.6449	92.7402	72.2087	53.3532	36.3429	112.252	53.9683	2.07996	0.932167	DOWN	0.00043562	0.00206719
208	YMR015C	597.584	626.043	728.673	1413.77	1479.66	1160.38	650.766	1351.27	2.07643	-1.02571	UP	4.5083e-13	1.2322e-11
945	YFR036W	85.102	78.7848	149.047	191.923	174.287	282.956	104.311	216.389	2.07445	-0.964171	UP	4.38211e-05	0.000263622
680	YDR352W	263.723	178.748	245.927	133.016	90.1077	109.029	229.466	110.717	2.07254	0.983434	DOWN	1.61642e-06	1.35137e-05
1672	YCL036W	230.056	193.15	439.688	618.525	513.377	655.471	287.631	595.791	2.07137	-0.883479	UP	0.0055657	0.0189241
99	YJL212C	2849.51	2513.49	2865.01	5735.84	5413.58	5861.6	2742.67	5670.34	2.06745	-1.02917	UP	5.37329e-19	3.08557e-17
831	YBR141C	146.824	240.59	168.92	73.1588	109.078	86.9634	185.445	89.7333	2.06662	0.979129	DOWN	1.12454e-05	7.69317e-05
209	YEL047C	1206.39	1006.41	1251.99	607.123	503.892	565.911	1154.93	558.975	2.06616	1.01789	DOWN	4.63423e-13	1.26055e-11
1441	YDR377W	24.3149	27.1087	20.7009	47.5057	52.1676	49.3225	24.0415	49.6653	2.06581	-0.910237	UP	0.00189205	0.0074593
730	YJR021C	326.38	251.603	276.564	163.42	163.617	86.9634	284.849	138	2.06413	0.974089	DOWN	3.01507e-06	2.35032e-05
205	YLR413W	6526.67	5673.35	8242.28	14167.2	13409.4	14613.8	6814.1	14063.5	2.06388	-1.01758	UP	3.95884e-13	1.09786e-11
114	YDR210C-D	1577.66	1383.39	1396.07	3177.18	2897.67	2911.33	1452.37	2995.39	2.06241	-1.02481	UP	1.09355e-17	5.45338e-16
164	YKR043C	2219.2	2351.68	2524.69	1281.7	1178.51	985.153	2365.19	1148.46	2.05945	1.01625	DOWN	2.19358e-14	7.60396e-13
915	YGR224W	144.019	133.002	110.957	76.0092	46.2395	66.196	129.326	62.8149	2.05884	0.956068	DOWN	3.15305e-05	0.000195903
456	YKR044W	423.64	546.411	597.843	273.633	289.293	199.886	522.631	254.271	2.05541	0.992867	DOWN	1.83445e-08	2.28703e-07
1102	YOR334W	36.4723	48.2875	49.6822	116.864	71.1377	88.2614	44.814	92.0877	2.05489	-0.944632	UP	0.000207229	0.00106867
314	YLR447C	508.741	642.138	545.676	254.631	258.467	312.809	565.519	275.302	2.05418	1.00718	DOWN	1.16413e-10	2.10766e-09
118	YEL009C	2126.61	2082.29	2143.79	1023.27	1123.97	946.214	2117.56	1031.15	2.05359	1.0173	DOWN	5.75773e-17	2.77396e-15
498	YER087C-B	384.362	633.667	475.293	261.281	216.97	249.209	497.774	242.487	2.05279	0.989795	DOWN	5.56764e-08	6.34909e-07
230	YOL155C	16458.3	13654.3	11583.4	6628	7491.98	6195.17	13898.7	6771.72	2.05246	1.00906	DOWN	1.17666e-12	2.90841e-11
1789	YNL225C	13.0926	51.676	28.1533	48.4558	61.6526	80.4736	30.974	63.5274	2.05099	-0.853354	UP	0.00854447	0.0271371
683	YHR076W	98.1946	110.976	71.2112	174.821	187.329	212.866	93.4607	191.672	2.05083	-0.975046	UP	1.65606e-06	1.37843e-05
1451	YCR003W	29.926	18.6373	40.5738	60.8073	68.7664	53.2164	29.7124	60.9301	2.05066	-0.902797	UP	0.00198817	0.00779152
1100	YNL299W	41.1482	38.9688	57.1346	95.0114	73.5089	112.923	45.7505	93.8143	2.05056	-0.93668	UP	0.000203642	0.00105246
1718	YPR005C	72.9446	35.5802	57.9626	33.254	14.2275	33.747	55.4958	27.0762	2.04962	0.863491	DOWN	0.00685683	0.0226898
210	YJL034W	3687.44	3744.4	2821.12	7371.94	7462.34	6175.7	3417.65	7003.33	2.04916	-1.00809	UP	4.86671e-13	1.31749e-11
821	YDR524C	150.565	131.308	165.607	89.3108	61.6526	67.494	149.16	72.8191	2.04836	0.957908	DOWN	9.03574e-06	6.25678e-05
1210	YGR047C	27.1204	40.6631	50.5103	77.9094	73.5089	90.8573	39.4313	80.7585	2.04808	-0.922077	UP	0.000457577	0.00214985
81	YJL026W	4805.92	4543.26	4725.61	2271.72	2371.26	2236.39	4691.6	2293.12	2.04594	1.016	DOWN	2.85651e-20	2.00485e-18
863	YDR195W	49.5649	60.1475	62.9308	118.764	104.335	129.796	57.5477	117.632	2.04407	-0.955831	UP	1.76698e-05	0.000116399
194	YHR039C-A	463.853	565.048	569.69	1017.57	1122.79	1126.63	532.863	1089	2.04367	-1.00406	UP	1.58918e-13	4.65694e-12
348	YPL265W	288.037	338.859	264.144	606.173	697.149	516.589	297.014	606.637	2.04246	-0.995137	UP	4.65508e-10	7.60258e-09
1402	YNL274C	57.0464	32.1916	70.3832	70.3085	98.4071	157.053	53.2071	108.59	2.04089	-0.898059	UP	0.00153141	0.00620973
553	YPL026C	101.935	108.435	86.9439	214.726	208.67	183.013	99.1047	202.136	2.03962	-0.980952	UP	1.82616e-07	1.87735e-06
269	YHR205W	993.168	1198.71	1179.95	2599.51	1849.58	2425.89	1123.95	2291.66	2.03894	-0.997614	UP	1.32775e-11	2.80605e-10
952	YDR031W	48.6297	98.2692	72.8673	134.916	163.617	149.266	73.2554	149.266	2.03761	-0.943264	UP	4.61135e-05	0.000275373
346	YGR121C	554.566	696.356	771.731	296.436	331.976	364.727	674.217	331.046	2.03663	0.993821	DOWN	4.47759e-10	7.35696e-09
247	YEL040W	3765.06	3742.7	4786.88	2323.98	1945.61	1773.02	4098.21	2014.2	2.03466	0.995639	DOWN	3.92898e-12	9.04301e-11
521	YGR165W	115.963	153.334	114.269	286.935	262.024	231.037	127.855	259.998	2.03354	-0.97799	UP	1.06985e-07	1.16739e-06
895	YGL193C	170.204	127.919	149.047	73.1588	93.6646	53.2164	149.057	73.3466	2.03222	0.945279	DOWN	2.56068e-05	0.000162653
1224	YAR066W	26.1852	52.5232	53.8224	97.8618	82.9939	88.2614	44.1769	89.7057	2.0306	-0.915088	UP	0.000491101	0.00228097
96	YOR230W	3449.9	3300.49	3422.28	1660.8	1739.32	1610.77	3390.89	1670.3	2.03011	1.00426	DOWN	3.73376e-19	2.21109e-17
189	YHR073W	536.797	587.921	470.325	1081.23	1123.97	1031.88	531.681	1079.03	2.02947	-0.996555	UP	1.31932e-13	3.9729e-12
213	YOL103W-B	5013.54	4189.15	3948.91	9081.19	7624.77	9972.24	4383.86	8892.73	2.02852	-0.99427	UP	5.97316e-13	1.5955e-11
815	YEL016C	190.778	137.238	199.557	84.5602	103.15	72.6859	175.858	86.7985	2.02604	0.951621	DOWN	8.32699e-06	5.80846e-05
279	YPR028W	974.464	1004.72	785.807	450.354	506.263	408.858	921.663	455.158	2.02493	0.986947	DOWN	2.54203e-11	5.17973e-10
408	YHR127W	266.528	222.8	343.635	531.114	575.029	578.891	277.655	561.678	2.02294	-0.976956	UP	3.96382e-09	5.52312e-08
231	YNL055C	50922.8	39849	37826.4	77883.7	96673.7	85531.8	42866.1	86696.4	2.0225	-0.989533	UP	1.22846e-12	3.02328e-11
708	YBL005W	156.176	237.202	221.086	103.562	103.15	97.3471	204.821	101.353	2.02087	0.957687	DOWN	2.13971e-06	1.71812e-05
152	YPR154W	4380.41	4901.6	5398.8	2422.79	2210.01	2633.56	4893.61	2422.12	2.02038	0.992715	DOWN	6.91798e-15	2.58742e-13
305	YAL035W	719.158	859.856	905.873	1937.28	1717.97	1361.56	828.296	1672.27	2.01893	-0.982558	UP	8.90892e-11	1.66056e-09
723	YBR117C	208.547	156.722	172.232	93.1112	74.6945	98.6451	179.167	88.8169	2.01726	0.952455	DOWN	2.88351e-06	2.26733e-05
1151	YPR167C	73.8797	94.0335	81.1476	31.3538	41.497	50.6205	83.0203	41.1571	2.01716	0.928004	DOWN	0.000315509	0.00155836
1913	YGR271C-A	13.0926	23.7202	14.0766	34.2041	34.3832	33.747	16.9631	34.1114	2.01092	-0.823756	UP	0.013869	0.0412154
345	YHL015W	9576.31	6773.8	6895.06	13733.9	14496.7	18499.8	7748.39	15576.8	2.01033	-0.974072	UP	4.37665e-10	7.21195e-09
671	YOL010W	100.065	97.4221	143.25	201.424	228.826	254.4	113.579	228.217	2.00932	-0.947976	UP	1.4323e-06	1.2135e-05
108	YGR014W	4767.58	4638.98	5094.91	10018	9054.64	10057.9	4833.83	9710.18	2.0088	-0.989233	UP	1.72714e-18	9.09146e-17
989	YHR171W	44.889	48.2875	50.5103	89.3108	101.964	97.3471	47.8956	96.2073	2.00869	-0.925316	UP	6.9866e-05	0.000401606
794	YML009C	160.852	201.621	247.583	294.535	381.772	547.74	203.352	408.016	2.00645	-0.939002	UP	6.43752e-06	4.60923e-05
763	YDR322W	100.065	67.7719	78.6635	169.12	149.389	175.225	82.1668	164.578	2.00298	-0.945591	UP	4.44939e-06	3.31589e-05
1989	YIR039C	250.63	179.595	107.645	342.041	480.179	254.4	179.29	358.874	2.00164	-0.813002	UP	0.0172145	0.0491808
228	YBL022C	779.946	626.043	692.239	1331.11	1307.75	1556.26	699.409	1398.37	1.99936	-0.974177	UP	1.12214e-12	2.79798e-11
135	YML126C	3566.8	3539.39	4100.44	1937.28	1932.57	1735.37	3735.54	1868.41	1.99932	0.979435	DOWN	7.47428e-16	3.1475e-14
272	YAL062W	1426.16	1447.78	1241.23	787.645	695.963	574.997	1371.72	686.202	1.99901	0.968971	DOWN	1.69057e-11	3.53341e-10
470	YBR238C	773.399	992.011	1217.21	539.665	404.299	549.038	994.208	497.667	1.99774	0.957622	DOWN	3.06077e-08	3.70223e-07
385	YML091C	240.343	246.52	187.136	480.758	413.784	451.691	224.666	448.744	1.99738	-0.964968	UP	1.77494e-09	2.62092e-08
160	YOR020C	1262.5	1590.94	1362.12	2718.28	2929.69	2767.25	1405.19	2805.07	1.99622	-0.975416	UP	1.48323e-14	5.27011e-13
547	YDR200C	233.797	360.885	423.955	712.586	615.341	704.793	339.546	677.573	1.99553	-0.949969	UP	1.76856e-07	1.83807e-06
263	YNL313C	276.815	277.865	300.577	582.42	522.862	600.956	285.086	568.746	1.995	-0.968654	UP	1.07261e-11	2.31854e-10
846	YDL227C	61.7223	60.1475	60.4467	113.064	122.12	128.498	60.7722	121.227	1.99478	-0.929698	UP	1.44312e-05	9.6976e-05
523	YDR387C	352.565	334.624	260.004	174.821	160.06	140.18	315.731	158.354	1.99384	0.947178	DOWN	1.09183e-07	1.18681e-06
1003	YPR037C	102.871	121.142	100.192	62.7076	53.3532	46.7266	108.068	54.2625	1.99159	0.910247	DOWN	8.2573e-05	0.000468023
1278	YER182W	26.1852	44.0517	43.0579	79.8096	78.2514	67.494	37.765	75.185	1.99087	-0.8894	UP	0.000764099	0.00339633
537	YMR036C	154.306	139.779	134.142	244.179	266.766	341.364	142.742	284.103	1.99032	-0.946047	UP	1.44574e-07	1.53055e-06
427	YBR093C	928.64	821.734	1260.27	495.96	454.095	563.315	1003.55	504.457	1.98937	0.956183	DOWN	7.50306e-09	9.98943e-08
1130	YNR059W	145.889	102.505	81.9757	56.0568	58.0957	51.9185	110.123	55.357	1.98933	0.900592	DOWN	0.000267311	0.00134483
270	YNR043W	2082.66	2514.34	3014.88	1300.71	1254.39	1277.19	2537.29	1277.43	1.98625	0.962904	DOWN	1.55178e-11	3.26735e-10
281	YHR083W	495.649	373.592	461.217	832.3	872.622	937.128	443.486	880.683	1.98582	-0.961736	UP	2.77232e-11	5.60877e-10
1207	YER162C	129.056	138.085	144.078	71.2586	100.778	35.045	137.073	69.0273	1.98578	0.891314	DOWN	0.000449762	0.00211839
423	YNR064C	160.852	156.722	168.092	291.685	354.503	316.703	161.889	320.963	1.98262	-0.949736	UP	6.25055e-09	8.40056e-08
153	YDR261W-B	664.918	620.96	604.467	1300.71	1259.14	1187.63	630.115	1249.16	1.98243	-0.967638	UP	7.29766e-15	2.71158e-13
1886	YFL020C	28.9908	22.873	10.7645	49.406	33.1976	41.5348	20.8761	41.3794	1.98214	-0.82482	UP	0.0127681	0.0384808
633	YKL087C	85.102	105.046	97.7084	189.073	180.215	201.184	95.9522	190.157	1.98179	-0.936108	UP	6.70085e-07	6.01806e-06
474	YNL137C	128.121	128.767	130.002	237.529	251.353	277.764	128.963	255.548	1.98156	-0.944819	UP	3.26883e-08	3.92053e-07
1105	YLR152C	200.13	149.098	125.862	91.211	48.6107	99.9431	158.363	79.9216	1.98148	0.900384	DOWN	0.000211316	0.00108718
181	YNR041C	988.492	1211.42	1000.27	2213.77	2003.71	2123.47	1066.73	2113.65	1.98143	-0.964542	UP	7.1643e-14	2.25022e-12
151	YOR332W	1770.31	1630.76	1531.04	854.153	794.37	842.377	1644.04	830.3	1.98005	0.964805	DOWN	6.64169e-15	2.50053e-13
593	YHR187W	110.352	103.352	115.097	218.526	246.611	185.609	109.6	216.915	1.97914	-0.939435	UP	4.1498e-07	3.97835e-06
312	YOR175C	882.816	684.496	741.093	353.443	416.155	397.176	769.468	388.925	1.97845	0.956182	DOWN	1.11155e-10	2.02537e-09
1440	YNL210W	65.4631	60.1475	62.1028	27.5533	42.6826	24.6613	62.5711	31.6324	1.97807	0.869933	DOWN	0.00187391	0.00740085
1892	YBR184W	19.6389	15.2487	15.7327	37.0545	33.1976	29.8531	16.8734	33.3684	1.97757	-0.819483	UP	0.0131618	0.039527
167	R0040C	1160.57	1130.1	1090.52	2072.2	2099.75	2514.15	1127.06	2228.7	1.97744	-0.962149	UP	2.50324e-14	8.52152e-13
612	YHL044W	291.778	345.637	206.181	453.205	575.029	638.597	281.199	555.61	1.97586	-0.934088	UP	5.25731e-07	4.87566e-06
196	YCL050C	4910.66	6477.3	5566.89	2971.96	2689	2920.41	5651.62	2860.46	1.97577	0.959996	DOWN	1.70903e-13	4.95705e-12
596	YDR529C	228.186	310.056	240.959	518.762	386.515	632.107	259.734	512.461	1.97303	-0.933048	UP	4.23359e-07	4.03913e-06
591	YDR493W	151.5	113.518	149.047	247.98	317.748	250.507	138.022	272.078	1.97127	-0.93333	UP	4.00874e-07	3.85613e-06
1030	YCR054C	50.5001	49.9818	50.5103	84.5602	107.892	105.135	50.3307	99.1957	1.97088	-0.899004	UP	0.000109682	0.000605382
286	YKL165C	402.13	327.846	386.693	685.033	716.119	798.246	372.223	733.133	1.9696	-0.950189	UP	3.32063e-11	6.60063e-10
491	YPL095C	368.464	314.292	339.495	142.517	200.371	176.523	340.75	173.137	1.9681	0.941355	DOWN	4.60432e-08	5.33108e-07
485	YOR233W	133.732	169.43	159.811	282.184	336.718	292.041	154.324	303.648	1.9676	-0.935035	UP	4.33957e-08	5.08669e-07
727	YHL016C	85.102	89.7977	81.1476	182.422	177.844	142.776	85.3491	167.681	1.96464	-0.924727	UP	2.98323e-06	2.33283e-05
234	YHR170W	591.973	534.551	669.054	1127.79	1158.36	1240.85	598.526	1175.67	1.96427	-0.949811	UP	1.32476e-12	3.21848e-11
241	YML039W	4668.45	3874.86	3661.58	8157.68	6983.35	8796.29	4068.3	7979.11	1.96129	-0.947902	UP	2.54469e-12	6.00273e-11
201	YOR085W	4006.34	4403.48	4249.49	2434.19	2175.63	1845.7	4219.77	2151.84	1.961	0.948785	DOWN	2.87331e-13	8.12675e-12
144	YDL123W	2921.52	2837.1	2471.69	1409.97	1406.15	1382.33	2743.44	1399.48	1.96032	0.951966	DOWN	2.84612e-15	1.12363e-13
1516	YJL003W	34.6019	26.2616	23.185	57.957	54.5389	51.9185	28.0162	54.8048	1.95618	-0.856992	UP	0.00261093	0.00979101
630	YIL043C	11369.1	5646.24	7015.96	3985.73	4214.91	4085.98	8010.42	4095.54	1.95589	0.921966	DOWN	6.45885e-07	5.83621e-06
193	YJR027W	3030	2657.5	2460.1	5361.5	4799.42	5772.04	2715.87	5310.98	1.95554	-0.946365	UP	1.46499e-13	4.31526e-12
629	YIR034C	425.51	469.32	379.241	284.084	194.443	173.927	424.69	217.485	1.95274	0.913569	DOWN	6.46756e-07	5.83621e-06
123	YPL061W	6129.21	5900.39	5604.16	12321.1	11446	10657.6	5877.92	11474.9	1.9522	-0.948446	UP	9.52707e-17	4.40337e-15
454	YPR001W	631.251	534.551	458.733	276.483	240.682	315.405	541.511	277.523	1.95123	0.928923	DOWN	1.81667e-08	2.27417e-07
155	YHR174W	412125	329998	334558	716885	687274	696276	358894	700145	1.95084	-0.944811	UP	1.04672e-14	3.83909e-13
337	YMR241W	430.186	454.072	452.108	227.077	244.239	214.164	445.455	228.493	1.94953	0.933912	DOWN	3.39119e-10	5.72075e-09
926	YOL001W	108.482	134.697	133.314	57.957	66.3951	68.792	125.497	64.3814	1.94928	0.904047	DOWN	3.5997e-05	0.000220758
599	YMR279C	264.658	275.323	321.278	152.018	117.377	172.629	287.086	147.341	1.94844	0.920087	DOWN	4.3791e-07	4.15612e-06
1113	YLR242C	107.546	147.404	102.677	64.6078	73.5089	45.4287	119.209	61.1818	1.94844	0.879161	DOWN	0.000224966	0.00114908
166	YHL001W	1673.98	1859.49	1892.89	3769.1	3638.69	3159.24	1808.79	3522.34	1.94735	-0.942028	UP	2.32697e-14	7.96916e-13
333	YDR206W	795.844	687.037	878.547	359.143	422.083	432.221	787.143	404.483	1.94605	0.934331	DOWN	2.74867e-10	4.69255e-09
1434	YDR381C-A	25.25	40.6631	37.2617	62.7076	78.2514	59.7062	34.3916	66.8884	1.9449	-0.849791	UP	0.00182118	0.00721994
1702	YLR051C	20.5741	20.3316	30.6374	44.6554	43.8682	50.6205	23.8477	46.3814	1.9449	-0.820951	UP	0.00650098	0.0217145
552	YLR304C	6014.18	5555.6	3974.58	13066	8368.16	8774.22	5181.45	10069.5	1.94336	-0.918102	UP	1.79125e-07	1.84479e-06
110	YGL009C	5670.04	5598.8	5508.1	2859.84	2795.71	2977.52	5592.31	2877.69	1.94333	0.943543	DOWN	3.54648e-18	1.83288e-16
229	YEL038W	1074.53	1000.48	1019.31	532.064	578.586	482.842	1031.44	531.164	1.94185	0.934388	DOWN	1.14931e-12	2.8532e-11
216	YNR036C	684.557	582.838	582.11	1200.94	1250.84	1138.31	616.502	1196.7	1.94111	-0.935842	UP	7.00938e-13	1.83633e-11
278	YCR045C	1166.18	1170.76	1199	714.486	548.946	559.422	1178.64	607.618	1.93978	0.928456	DOWN	2.43253e-11	4.97445e-10
212	YOR375C	2591.4	2243.25	2479.97	1313.06	1358.73	1101.97	2438.21	1257.92	1.93829	0.932487	DOWN	5.97786e-13	1.5955e-11
412	YDR171W	387.167	389.688	388.349	191.923	228.826	180.417	388.402	200.389	1.93824	0.922384	DOWN	5.02406e-09	6.93247e-08
379	YBR249C	6641.69	5510.7	7540.11	3960.08	3446.62	2765.96	6564.17	3390.88	1.93583	0.922406	DOWN	1.49265e-09	2.23898e-08
649	YDL222C	115.963	91.492	118.409	201.424	222.898	206.376	108.621	210.233	1.93546	-0.907318	UP	1.00989e-06	8.84625e-06
262	YAR009C	1294.3	1173.3	957.211	2168.16	2112.79	2346.71	1141.6	2209.22	1.93519	-0.928777	UP	1.05277e-11	2.28434e-10
1510	YJL044C	80.426	57.6061	59.6187	37.0545	39.1257	25.9592	65.8836	34.0465	1.93511	0.834886	DOWN	0.00251268	0.00945385
106	YJR077C	10699.5	11373	11650.5	21804.2	21790.6	21617.6	11241	21737.5	1.93377	-0.937027	UP	1.2983e-18	6.96306e-17
1502	YML080W	27.1204	71.1605	69.5551	96.9117	92.4789	134.988	55.9453	108.126	1.93271	-0.835549	UP	0.00241458	0.00913908
298	YPL049C	1146.54	1318.16	1374.54	756.291	583.329	648.981	1279.75	662.867	1.93063	0.922182	DOWN	6.52943e-11	1.24563e-09
1511	YDR501W	28.0556	44.8989	27.3252	66.508	71.1377	55.8124	33.4266	64.486	1.92918	-0.839733	UP	0.00250914	0.00945385
1661	YLL025W	42.0834	66.9247	51.3383	29.4535	22.5269	31.1511	53.4488	27.7105	1.92883	0.823365	DOWN	0.00532695	0.0182322
788	YOR273C	1855.41	1421.51	901.732	589.071	767.101	811.226	1392.89	722.466	1.92796	0.896055	DOWN	6.19704e-06	4.47083e-05
224	YHR008C	1313	1596.03	1406.84	3036.57	2770.81	2510.26	1438.62	2772.55	1.92722	-0.92533	UP	1.04013e-12	2.63979e-11
319	YKL054C	509.677	450.683	578.798	1014.72	879.736	1070.82	513.053	988.425	1.92656	-0.919321	UP	1.63178e-10	2.90805e-09
590	YNL264C	283.362	249.062	342.807	138.717	161.245	154.457	291.743	151.473	1.92604	0.906877	DOWN	4.00233e-07	3.85613e-06
1531	YPR120C	36.4723	26.2616	37.2617	84.5602	53.3532	54.5144	33.3318	64.1426	1.92436	-0.842434	UP	0.0027911	0.0103641
790	YMR182C	192.648	175.36	231.85	95.0114	123.305	93.4532	199.953	103.923	1.92404	0.894427	DOWN	6.24415e-06	4.49341e-05
1922	YJR058C	34.6019	44.8989	58.7906	30.4037	27.2694	14.2776	46.0971	23.9836	1.92203	0.780732	DOWN	0.0141833	0.0419523
1041	YMR292W	148.695	233.813	139.11	107.363	77.0658	86.9634	173.873	90.4641	1.92201	0.869251	DOWN	0.000127254	0.000694946
258	YER138C	5175.32	4271.32	4140.19	8880.72	7598.69	9603.62	4528.94	8694.34	1.91973	-0.918107	UP	8.36299e-12	1.84277e-10
289	YEL065W	1956.41	1563.84	1688.37	3824.21	3261.66	2907.43	1736.2	3331.1	1.91861	-0.916197	UP	4.57705e-11	9.00365e-10
219	YBR038W	1731.97	1662.11	2072.58	3727.3	3269.96	3487.62	1822.22	3494.96	1.91797	-0.918867	UP	7.6802e-13	1.99369e-11
398	YPL250C	1109.13	1138.57	1373.71	756.291	585.7	546.442	1207.14	629.478	1.91768	0.907359	DOWN	2.85707e-09	4.08366e-08
818	YPL240C	244.084	338.859	163.951	460.806	464.766	506.205	248.965	477.259	1.91697	-0.886744	UP	8.66327e-06	6.02087e-05
801	YJR112W	82.2964	85.562	112.613	185.272	186.144	166.139	93.4905	179.185	1.91661	-0.887045	UP	6.959e-06	4.93907e-05
253	YNL284C-B	3758.51	3042.11	3128.32	6229.9	5700.5	7095.96	3309.65	6342.12	1.91625	-0.916185	UP	4.58263e-12	1.02973e-10
692	YLR295C	110.352	140.627	143.25	295.486	214.599	245.315	131.41	251.8	1.91614	-0.893899	UP	1.83064e-06	1.50393e-05
1355	YOR097C	63.5927	114.365	81.1476	44.6554	43.8682	46.7266	86.3684	45.0834	1.91575	0.846789	DOWN	0.00121018	0.00507738
711	YJR158W	116.898	86.4091	114.269	195.724	209.856	202.482	105.859	202.687	1.91469	-0.891265	UP	2.37983e-06	1.90286e-05
1596	YGR142W	49.5649	57.6061	67.899	37.0545	28.4551	25.9592	58.3567	30.4896	1.91399	0.814971	DOWN	0.00403156	0.0143605
137	YLR157C	4137.27	3965.5	3842.09	2012.34	2236.09	1994.97	3981.62	2081.13	1.9132	0.919406	DOWN	1.42065e-15	5.76887e-14
138	YLR155C	4137.27	3965.5	3842.09	2012.34	2236.09	1994.97	3981.62	2081.13	1.9132	0.919406	DOWN	1.42065e-15	5.76887e-14
139	YLR158C	4137.27	3965.5	3842.09	2012.34	2236.09	1994.97	3981.62	2081.13	1.9132	0.919406	DOWN	1.42065e-15	5.76887e-14
140	YLR160C	4137.27	3965.5	3842.09	2012.34	2236.09	1994.97	3981.62	2081.13	1.9132	0.919406	DOWN	1.42065e-15	5.76887e-14
142	YLR347C	2949.58	2682.92	3038.9	5865.06	5340.07	5381.35	2890.46	5528.82	1.91278	-0.919163	UP	1.67345e-15	6.69968e-14
1592	YDL030W	60.7871	77.0905	56.3065	25.6531	48.6107	27.2572	64.728	33.8403	1.91275	0.825861	DOWN	0.00394134	0.0140744
1480	YOR368W	54.2408	64.3833	73.6953	35.1542	35.5688	29.8531	64.1065	33.5254	1.91218	0.830835	DOWN	0.00226084	0.00868401
464	YBR214W	2677.44	2466.05	1791.87	1422.32	1153.62	1052.65	2311.79	1209.53	1.91131	0.900159	DOWN	2.46611e-08	3.02444e-07
375	YAR007C	290.843	277.865	250.067	482.658	501.52	580.189	272.925	521.456	1.91062	-0.904851	UP	1.39847e-09	2.12008e-08
146	YBR039W	1798.36	2039.09	1984.8	3687.39	3888.86	3540.84	1940.75	3705.7	1.90941	-0.916053	UP	3.87306e-15	1.50811e-13
357	YNR037C	284.297	257.533	236.819	476.957	502.706	506.205	259.549	495.29	1.90827	-0.905506	UP	6.6465e-10	1.05546e-08
667	YPR122W	252.5	220.259	202.869	127.315	109.078	118.115	225.209	118.169	1.90582	0.883825	DOWN	1.38833e-06	1.1833e-05
735	YJR044C	209.482	238.049	178.028	104.513	116.191	107.731	208.519	109.478	1.90466	0.88402	DOWN	3.26536e-06	2.52566e-05
347	YNL054W-A	349.76	282.1	352.744	634.676	608.227	632.107	328.201	625.004	1.90433	-0.903394	UP	4.50347e-10	7.37816e-09
974	YJL145W	552.695	426.963	314.654	231.828	294.036	154.457	431.437	226.774	1.9025	0.864692	DOWN	5.8198e-05	0.000339688
681	YMR081C	238.473	199.08	170.576	303.087	458.838	394.58	202.709	385.502	1.90175	-0.883012	UP	1.62144e-06	1.35358e-05
865	YER150W	533.992	856.467	794.088	520.663	343.832	284.254	728.182	382.916	1.90168	0.870566	DOWN	1.81891e-05	0.000119543
585	YDR194C	187.037	291.419	286.501	488.359	446.982	519.185	254.986	484.842	1.90145	-0.886326	UP	3.70617e-07	3.60164e-06
434	YLR215C	331.991	310.056	406.566	747.74	582.143	663.258	349.538	664.381	1.90074	-0.896506	UP	9.34902e-09	1.22546e-07
715	YGR289C	276.815	270.24	197.073	133.016	132.79	125.902	248.043	130.57	1.8997	0.879001	DOWN	2.61433e-06	2.07867e-05
1117	YKL042W	66.3982	83.0205	53.8224	147.268	97.2215	141.478	67.7471	128.656	1.89906	-0.856098	UP	0.000235044	0.00119685
362	YHR082C	392.778	371.898	313.826	747.74	639.053	659.365	359.501	682.053	1.89722	-0.899128	UP	7.78481e-10	1.22256e-08
255	YKL051W	909.001	974.221	981.224	539.665	499.149	472.458	954.815	503.757	1.89539	0.899974	DOWN	5.0062e-12	1.11609e-10
335	YNL244C	2964.54	4264.54	3846.23	1990.49	2028.61	1824.93	3691.77	1948.01	1.89515	0.896905	DOWN	3.278e-10	5.56281e-09
1260	YGR205W	215.093	134.697	112.613	74.1089	105.521	64.8981	154.134	81.5093	1.891	0.836477	DOWN	0.000676829	0.00305379
442	YER019C-A	2675.57	2012.82	1872.19	1108.78	1343.32	1018.9	2186.86	1157	1.89011	0.887683	DOWN	1.3293e-08	1.70975e-07
745	YDL245C	126.25	90.6449	127.518	209.975	224.084	216.76	114.804	216.94	1.88965	-0.873344	UP	3.55796e-06	2.71503e-05
460	YNR014W	1455.15	1280.04	941.478	647.978	676.993	621.724	1225.56	648.898	1.88867	0.885782	DOWN	1.92599e-08	2.38027e-07
372	YLR259C	2673.7	3054.82	2312.71	5428	4146.14	5603.3	2680.41	5059.15	1.88745	-0.889794	UP	1.33194e-09	2.0355e-08
1202	YAL028W	264.658	240.59	181.34	103.562	183.772	76.5797	228.863	121.305	1.88667	0.839773	DOWN	0.000443173	0.00209604
874	YNR022C	71.0742	72.8548	85.2878	145.368	148.203	138.882	76.4056	144.151	1.88665	-0.862683	UP	2.04084e-05	0.000132748
1245	YGR087C	43.0186	60.1475	47.1981	95.0114	78.2514	110.327	50.1214	94.5299	1.88602	-0.834333	UP	0.000591434	0.00270234
634	YGR065C	182.361	149.098	229.366	342.991	375.844	338.768	186.942	352.534	1.8858	-0.875436	UP	6.71442e-07	6.02074e-06
713	YLR073C	1612.26	2712.57	2824.43	1503.08	1038.61	1249.94	2383.09	1263.88	1.88554	0.871349	DOWN	2.53014e-06	2.01737e-05
932	YBR223C	183.297	162.652	170.576	115.914	84.1796	73.9838	172.175	91.3591	1.88459	0.84855	DOWN	3.86212e-05	0.000235581
1321	YOL141W	85.102	78.7848	112.613	57.0069	37.9401	51.9185	92.1666	48.9551	1.88267	0.825779	DOWN	0.000997426	0.00429248
572	YPL116W	139.343	167.735	139.938	261.281	282.179	297.233	149.005	280.231	1.88068	-0.873053	UP	2.62404e-07	2.60798e-06
583	YBL111C	182.361	144.015	200.385	358.193	328.419	303.723	175.587	330.112	1.88004	-0.875777	UP	3.53745e-07	3.44947e-06
663	YHR154W	132.796	122.837	137.454	266.032	269.137	203.78	131.029	246.316	1.87986	-0.872803	UP	1.30208e-06	1.11649e-05
187	YGL077C	1845.12	1665.49	1791.04	903.559	936.646	982.557	1767.22	940.921	1.87818	0.892244	DOWN	1.21426e-13	3.69147e-12
1809	YER159C	42.0834	71.1605	97.7084	48.4558	37.9401	25.9592	70.3174	37.4517	1.87755	0.77644	DOWN	0.00945109	0.0297008
330	YMR050C	3031.87	2244.1	2425.32	4840.83	4319.24	5293.09	2567.1	4817.72	1.87672	-0.884354	UP	2.62595e-10	4.5238e-09
162	YDR233C	6629.54	7426.95	7040.8	3942.97	3446.62	3852.35	7032.43	3747.31	1.87666	0.891647	DOWN	1.78519e-14	6.26469e-13
1827	YOR040W	44.889	72.8548	69.5551	43.7053	37.9401	18.1715	62.4329	33.2723	1.87643	0.77121	DOWN	0.00986259	0.030689
290	YML106W	851.02	773.446	841.286	430.402	409.041	475.054	821.917	438.166	1.87581	0.88623	DOWN	4.61556e-11	9.04809e-10
1848	YMR044W	22.4445	27.1087	26.4972	39.9048	39.1257	63.6001	25.3501	47.5435	1.87547	-0.770208	UP	0.0109307	0.0336261
1614	YNL308C	26.1852	66.0776	89.428	113.064	118.563	109.029	60.5636	113.552	1.87492	-0.796351	UP	0.00436792	0.0153851
550	YGL191W	411.482	515.066	411.534	787.645	682.921	1037.07	446.028	835.879	1.87405	-0.87046	UP	1.7764e-07	1.83857e-06
206	YDR365W-B	4680.61	3906.2	3852.86	8002.81	7335.48	7934.44	4146.56	7757.58	1.87085	-0.885776	UP	4.10544e-13	1.13298e-11
757	YHR091C	149.63	128.767	103.505	212.826	243.054	258.294	127.3	238.058	1.87005	-0.859208	UP	4.39552e-06	3.30099e-05
222	YLR350W	1035.25	1086.89	1046.64	565.318	556.059	573.699	1056.26	565.025	1.8694	0.884157	DOWN	9.63701e-13	2.46786e-11
264	YDL084W	8559.76	9089.05	11250.5	4949.15	5389.86	5136.03	9633.12	5158.35	1.86748	0.880832	DOWN	1.11691e-11	2.40516e-10
1094	YPL001W	69.2038	49.1346	65.4149	124.465	117.377	101.241	61.2511	114.361	1.86709	-0.840731	UP	0.000193652	0.00100602
731	YNR050C	284.297	240.59	264.972	153.919	158.874	110.327	263.286	141.04	1.86675	0.85342	DOWN	3.10061e-06	2.41135e-05
517	YJL196C	412.417	341.401	366.82	187.173	186.144	227.143	373.546	200.153	1.8663	0.87004	DOWN	9.46496e-08	1.04078e-06
186	YOL016C	2467.02	2322.88	2364.87	1352.01	1301.82	1181.15	2384.93	1278.33	1.86566	0.881951	DOWN	9.98144e-14	3.05078e-12
1277	YBL100W-A	39.2778	47.4403	55.4785	83.6101	82.9939	98.6451	47.3989	88.4164	1.86537	-0.817547	UP	0.000755127	0.0033617
358	YJL118W	718.223	870.868	902.56	423.751	442.239	469.862	830.551	445.284	1.86522	0.876529	DOWN	6.63629e-10	1.05546e-08
1641	YHR139C	34.6019	27.1087	30.6374	52.2563	49.7964	70.0899	30.7827	57.3809	1.86406	-0.790075	UP	0.00482871	0.0167283
1780	YLR385C	42.0834	49.9818	62.9308	32.3039	24.8982	25.9592	51.6653	27.7204	1.8638	0.775241	DOWN	0.00841179	0.0268356
391	YAL060W	810.807	642.986	652.493	380.046	384.143	366.025	702.095	376.738	1.86362	0.871249	DOWN	2.28551e-09	3.32305e-08
611	YPR013C	497.519	633.667	777.527	331.59	305.892	386.793	636.238	341.425	1.86348	0.863557	DOWN	5.17293e-07	4.81311e-06
635	YHR121W	354.436	221.953	245.099	487.409	513.377	529.568	273.829	510.118	1.86291	-0.861822	UP	6.88372e-07	6.16283e-06
266	YKL141W	1226.96	1503.69	1430.02	2720.18	2693.75	2336.33	1386.89	2583.42	1.86274	-0.87728	UP	1.21532e-11	2.59741e-10
163	YEL042W	5494.22	5399.72	5788.81	3038.47	2747.1	3170.92	5560.92	2985.5	1.86264	0.881515	DOWN	1.87246e-14	6.53064e-13
1765	YCL031C	19.6389	44.8989	60.4467	91.211	67.5808	73.9838	41.6615	77.5919	1.86244	-0.777881	UP	0.00793653	0.0255633
478	YNL052W	183.297	228.73	226.882	418.05	393.628	377.707	212.97	396.462	1.86159	-0.865953	UP	3.90663e-08	4.63657e-07
823	YFR020W	241.278	282.948	214.462	157.719	106.706	132.392	246.229	132.273	1.86153	0.845709	DOWN	1.05419e-05	7.28196e-05
396	YLR355C	36346	41499.3	49632.5	89937.8	80934.5	66210.3	42492.6	79027.5	1.8598	-0.869257	UP	2.779e-09	3.98955e-08
1040	YDR261W-A	57.0464	72.8548	84.4598	119.714	138.718	140.18	71.4536	132.871	1.85954	-0.829918	UP	0.000126278	0.000690277
505	YHR088W	218.834	298.196	291.469	493.109	469.508	539.952	269.5	500.857	1.85847	-0.861106	UP	6.47127e-08	7.28498e-07
249	YLR359W	1595.43	1855.25	1912.77	933.012	1000.67	954.002	1787.82	962.561	1.85735	0.874631	DOWN	4.26493e-12	9.69845e-11
646	YGR196C	156.176	121.142	129.174	244.179	253.724	256.996	135.497	251.633	1.85711	-0.856838	UP	9.34065e-07	8.22006e-06
939	YLR420W	431.121	231.271	317.138	162.47	201.557	163.543	326.51	175.856	1.85669	0.839936	DOWN	4.10903e-05	0.000248774
1759	YOL107W	71.0742	55.9118	46.3701	38.9547	28.4551	25.9592	57.7853	31.123	1.85668	0.766815	DOWN	0.00777274	0.0251211
359	YOL111C	1261.57	1640.08	1681.74	794.296	803.855	870.932	1527.8	823.028	1.85631	0.869391	DOWN	6.96547e-10	1.10303e-08
637	YJR113C	187.037	198.233	236.819	420.901	310.634	423.136	207.363	384.89	1.85612	-0.855329	UP	7.51317e-07	6.70524e-06
1492	YPR192W	91.6483	102.505	93.5682	54.1565	72.3233	28.5552	95.9071	51.6783	1.85585	0.79603	DOWN	0.0023252	0.00886488
394	YPL184C	521.834	608.253	644.213	320.189	313.006	323.192	591.433	318.796	1.85521	0.866758	DOWN	2.49329e-09	3.59754e-08
217	YPL257W-B	4285.96	3681.71	3508.39	7432.75	6715.39	7140.09	3825.35	7096.08	1.85501	-0.873925	UP	6.98027e-13	1.83633e-11
214	YLR157C-B	4278.48	3677.47	3505.08	7424.19	6709.47	7125.81	3820.34	7086.49	1.85494	-0.873898	UP	6.69036e-13	1.77732e-11
477	YHR080C	204.806	205.857	178.856	360.093	387.7	343.96	196.506	363.918	1.85194	-0.860336	UP	3.85373e-08	4.59297e-07
350	YHR017W	440.473	471.014	370.961	796.196	799.113	778.777	427.483	791.362	1.85121	-0.865694	UP	5.26383e-10	8.54997e-09
285	YJL063C	1160.57	932.71	1122.82	2122.56	1875.66	1954.73	1072.03	1984.32	1.85099	-0.868479	UP	2.92309e-11	5.83079e-10
338	YMR002W	1504.72	1574.85	1747.16	3269.34	3192.89	2462.23	1608.91	2974.82	1.84897	-0.864295	UP	3.72985e-10	6.25493e-09
448	YER035W	391.843	445.6	429.751	231.828	212.227	241.421	422.398	228.492	1.84863	0.859409	DOWN	1.54635e-08	1.96228e-07
320	YML045W	2936.49	2611.76	2639.78	4846.53	4357.18	5910.92	2729.34	5038.21	1.84594	-0.862489	UP	1.7706e-10	3.14557e-09
839	YDR494W	89.7779	107.588	89.428	179.572	188.515	160.947	95.5979	176.345	1.84465	-0.838794	UP	1.2799e-05	8.67248e-05
965	YDR019C	191.713	191.456	139.938	103.562	82.9939	97.3471	174.369	94.6345	1.84255	0.826477	DOWN	5.40973e-05	0.000318411
787	YKL058W	306.741	387.994	293.125	209.975	186.144	140.18	329.287	178.766	1.842	0.834416	DOWN	6.0527e-06	4.37225e-05
329	YPR191W	1126.9	1353.74	1097.15	2054.15	2475.59	2059.87	1192.6	2196.53	1.84181	-0.858974	UP	2.61422e-10	4.51728e-09
488	YHR195W	313.287	284.642	264.972	459.855	521.676	607.446	287.634	529.659	1.84144	-0.850392	UP	4.4403e-08	5.17758e-07
601	YPL081W	966.983	1366.45	1051.61	1650.35	2033.35	2549.2	1128.35	2077.63	1.84131	-0.845933	UP	4.52828e-07	4.28341e-06
1009	YCR024C-A	246.889	338.012	323.763	212.826	173.102	107.731	302.888	164.553	1.84067	0.819279	DOWN	9.17042e-05	0.000516688
301	YGR038C-B	929.575	1067.41	871.095	1676	1669.36	1932.67	956.026	1759.34	1.84027	-0.858833	UP	7.49529e-11	1.41564e-09
370	YDR347W	501.26	459.154	414.019	841.801	762.358	924.149	458.144	842.77	1.83953	-0.856052	UP	1.20733e-09	1.85505e-08
355	YOL073C	1217.61	1391.02	1327.34	816.148	701.891	621.724	1311.99	713.254	1.83944	0.854636	DOWN	6.48853e-10	1.03908e-08
658	YMR072W	664.918	641.291	452.108	314.488	367.545	273.87	586.106	318.634	1.83943	0.841763	DOWN	1.19679e-06	1.03401e-05
232	YFL045C	1536.51	1508.77	1454.86	857.953	767.101	821.61	1500.05	815.555	1.8393	0.861154	DOWN	1.25311e-12	3.07066e-11
282	YLR410W-B	1213.87	977.609	1022.63	2048.45	2004.9	1857.38	1071.37	1970.24	1.83899	-0.859945	UP	2.78836e-11	5.62122e-10
183	YKL080W	7418.83	7893.73	7775.27	4164.35	3842.62	4548.06	7695.94	4185.01	1.83893	0.863253	DOWN	8.87792e-14	2.75798e-12
382	YOR377W	766.853	676.872	824.725	432.302	377.03	424.433	756.15	411.255	1.83864	0.854216	DOWN	1.65081e-09	2.45677e-08
1499	YGR201C	97.2594	72.8548	88.6	55.1066	54.5389	31.1511	86.238	46.9322	1.8375	0.781243	DOWN	0.00239952	0.00909537
1684	YDL238C	88.8427	90.6449	57.1346	32.3039	64.0239	32.449	78.8741	42.9256	1.83746	0.775242	DOWN	0.00614522	0.0207456
240	YDR261C-D	3442.42	2843.88	2860.04	5897.36	5462.19	5437.16	3048.78	5598.9	1.83644	-0.859491	UP	2.50757e-12	5.96176e-11
688	YHR111W	186.102	295.655	273.252	421.851	467.137	497.119	251.67	462.036	1.83588	-0.83652	UP	1.80717e-06	1.49328e-05
422	YGR210C	720.094	767.516	611.091	392.397	347.389	403.666	699.567	381.151	1.83541	0.850458	DOWN	6.13265e-09	8.26164e-08
896	YOR202W	218.834	196.538	254.207	150.118	103.15	111.625	223.193	121.631	1.83501	0.822381	DOWN	2.59694e-05	0.000164772
1326	YLR149C	165.528	124.531	62.9308	181.472	245.425	220.653	117.663	215.85	1.83447	-0.801857	UP	0.00101791	0.00436411
374	YJR127C	1382.21	1351.2	1160.08	677.432	631.939	813.822	1297.83	707.731	1.83379	0.852401	DOWN	1.36092e-09	2.06868e-08
475	YKL129C	326.38	274.476	240.959	514.962	506.263	520.483	280.605	513.903	1.83141	-0.846596	UP	3.30859e-08	3.95986e-07
695	YDR368W	527.445	482.875	551.473	319.238	330.79	203.78	520.597	284.603	1.82921	0.83105	DOWN	1.87661e-06	1.53283e-05
364	YJL097W	821.094	884.423	736.125	434.202	477.808	423.136	813.881	445.049	1.82875	0.848308	DOWN	8.59304e-10	1.34207e-08
586	YER064C	386.232	272.782	307.202	675.531	579.772	511.397	322.072	588.9	1.82847	-0.84116	UP	3.74435e-07	3.63253e-06
720	YOL006C	130.926	190.608	189.62	325.889	315.377	293.339	170.385	311.535	1.82842	-0.831633	UP	2.82521e-06	2.23074e-05
514	YCR073C	389.038	372.745	355.228	201.424	224.084	185.609	372.337	203.705	1.82782	0.839995	DOWN	8.19637e-08	9.06544e-07
1928	YFL017W-A	23.3797	22.873	26.4972	48.4558	53.3532	31.1511	24.25	44.3201	1.82763	-0.749492	UP	0.0144285	0.0425445
1137	YOL023W	86.9723	60.9947	67.899	123.515	112.635	158.351	71.9554	131.5	1.82753	-0.80856	UP	0.000278521	0.00139261
1691	YML081C-A	30.8612	66.9247	50.5103	75.059	125.677	70.0899	49.432	90.2752	1.82625	-0.763381	UP	0.0062326	0.0209446
964	YBL023C	139.343	94.8806	128.346	271.733	209.856	180.417	120.856	220.668	1.82587	-0.824167	UP	5.38002e-05	0.000317276
734	YGL205W	243.149	218.564	241.787	130.166	142.275	112.923	234.5	128.455	1.82555	0.828219	DOWN	3.25373e-06	2.52009e-05
574	YIL169C	2807.43	2078.05	1832.45	1375.77	1033.87	1270.7	2239.31	1226.78	1.82536	0.836044	DOWN	2.89099e-07	2.86329e-06
938	YLL018C-A	176.75	182.137	231.022	125.415	90.1077	107.731	196.637	107.751	1.82491	0.816234	DOWN	4.09802e-05	0.000248371
344	YFL031W	21603.7	23213.6	20130.4	12352.4	9783.8	13457.3	21649.2	11864.5	1.82471	0.84624	DOWN	4.15738e-10	6.87056e-09
353	YOR092W	491.908	485.416	470.325	986.219	845.352	802.14	482.55	877.904	1.8193	-0.843492	UP	5.77706e-10	9.30385e-09
860	YHL050C	119.704	145.71	125.862	293.585	205.114	212.866	130.425	237.188	1.81858	-0.82299	UP	1.70916e-05	0.000112984
754	YKL113C	121.574	116.059	115.925	196.674	235.94	210.27	117.853	214.294	1.81832	-0.823485	UP	4.18208e-06	3.1532e-05
275	YKR059W	18539.1	16573.6	18214.3	11047.9	9716.22	8570.44	17775.7	9778.2	1.81789	0.843692	DOWN	2.18297e-11	4.5128e-10
519	YGR123C	384.362	386.3	422.299	191.923	235.94	229.739	397.653	219.201	1.81411	0.834482	DOWN	1.01586e-07	1.11275e-06
360	YHR142W	4109.21	4597.47	3473.62	6681.2	8198.61	7206.28	4060.1	7362.03	1.81326	-0.837208	UP	7.01085e-10	1.10713e-08
276	YHR068W	966.048	946.265	1136.07	1794.77	1894.63	1832.72	1016.13	1840.71	1.81149	-0.838717	UP	2.26037e-11	4.65586e-10
361	YJR029W	8625.23	6432.4	7714.82	14742	12220.3	14289.3	7590.81	13750.5	1.81147	-0.835958	UP	7.39035e-10	1.16383e-08
1035	YBR132C	383.426	386.3	202.869	493.109	737.46	530.866	324.198	587.145	1.81107	-0.804808	UP	0.00011665	0.000640732
471	YHR194W	376.88	311.751	289.813	614.724	611.784	543.846	326.148	590.118	1.80936	-0.831441	UP	3.1351e-08	3.78408e-07
237	YDR226W	5579.32	6141.83	5920.47	3172.43	3578.22	3002.19	5880.54	3250.95	1.80887	0.838886	DOWN	1.75664e-12	4.21372e-11
318	YDR316W-B	988.492	1101.29	927.402	1671.25	1776.07	2009.24	1005.73	1818.86	1.80849	-0.834595	UP	1.58801e-10	2.83895e-09
414	YDR208W	379.686	474.403	434.719	799.996	706.634	822.908	429.603	776.513	1.80751	-0.829964	UP	5.43838e-09	7.46793e-08
1816	YDL241W	60.7871	49.1346	48.8542	33.254	26.0838	28.5552	52.9253	29.2977	1.80647	0.740768	DOWN	0.00957922	0.0299885
1354	YDL211C	43.9538	56.7589	50.5103	88.3606	78.2514	106.433	50.4077	91.015	1.80558	-0.777475	UP	0.00120829	0.0050732
913	YDR242W	171.139	184.678	185.48	109.263	82.9939	107.731	180.433	99.996	1.8044	0.805945	DOWN	3.01329e-05	0.000187734
588	YHR114W	160.852	169.43	154.015	280.284	301.149	292.041	161.432	291.158	1.80359	-0.819917	UP	3.88398e-07	3.75518e-06
1724	YHR136C	24.3149	47.4403	42.2299	62.7076	81.8083	61.0042	37.995	68.5067	1.80304	-0.747754	UP	0.00696246	0.0229592
431	YNL087W	509.677	525.232	490.198	300.236	279.808	266.082	508.369	282.042	1.80246	0.824168	DOWN	8.98181e-09	1.18472e-07
437	YDR454C	2502.56	2645.64	2579.34	1265.55	1254.39	1767.82	2575.85	1429.26	1.80223	0.826797	DOWN	1.1256e-08	1.46431e-07
1032	YHR097C	580.751	543.869	290.641	677.432	1036.24	835.887	471.754	849.852	1.80147	-0.798418	UP	0.000113606	0.000625824
178	YJR121W	5930.95	5313.31	5401.29	10090.2	9620.18	10266.9	5548.52	9992.42	1.80092	-0.834788	UP	5.85257e-14	1.8692e-12
1075	YPL217C	103.806	92.3392	157.327	247.03	203.928	185.609	117.824	212.189	1.8009	-0.797315	UP	0.000156863	0.000829549
1433	YIR042C	49.5649	53.3703	36.4336	76.9593	81.8083	92.1553	46.4563	83.641	1.80042	-0.771866	UP	0.00181359	0.0071949
328	YGL068W	2662.48	2811.69	3386.67	4939.64	5191.86	5820.06	2953.61	5317.19	1.80023	-0.828302	UP	2.52043e-10	4.36849e-09
837	YER069W	194.519	264.31	231.85	133.016	120.934	129.796	230.226	127.915	1.79983	0.808176	DOWN	1.18588e-05	8.05466e-05
236	YJR148W	1745.06	1801.88	1727.29	3009.96	3448.99	3025.55	1758.08	3161.5	1.79827	-0.830897	UP	1.4551e-12	3.50519e-11
709	YIL007C	158.982	132.155	163.123	299.286	251.353	266.082	151.42	272.24	1.79792	-0.814207	UP	2.34198e-06	1.87788e-05
376	YBR286W	8072.53	5805.51	6500.92	3922.07	3831.95	3584.97	6792.99	3779.66	1.79725	0.824404	DOWN	1.46118e-09	2.20533e-08
1066	YCL027W	91.6483	94.0335	70.3832	128.265	168.359	163.543	85.355	153.389	1.79707	-0.791365	UP	0.000149926	0.000799557
445	YGL021W	849.149	777.682	1039.19	1717.81	1677.66	1395.31	888.673	1596.93	1.79698	-0.821958	UP	1.38256e-08	1.76625e-07
1705	YKR106W	28.0556	37.2745	30.6374	57.957	52.1676	62.3022	31.9892	57.4756	1.79672	-0.74795	UP	0.00657539	0.0219244
1329	YLR050C	96.3242	87.2563	96.8803	46.5556	62.8383	46.7266	93.4869	52.0402	1.79644	0.778926	DOWN	0.00104374	0.00446476
816	YIL073C	303	293.113	267.456	160.569	194.443	125.902	287.857	160.305	1.79568	0.803834	DOWN	8.52587e-06	5.9399e-05
1861	YIL003W	50.5001	44.8989	76.1794	35.1542	33.1976	27.2572	57.1928	31.8697	1.79458	0.732178	DOWN	0.0117081	0.0357661
202	YJL191W	4828.37	5104.07	5557.79	9612.31	9322.59	8853.4	5163.41	9262.76	1.79392	-0.828529	UP	3.33384e-13	9.38261e-12
494	YLR278C	614.418	555.729	690.583	373.395	307.078	356.939	620.243	345.804	1.79363	0.816281	DOWN	4.89323e-08	5.63118e-07
570	YGR026W	422.704	455.766	370.133	221.377	218.155	256.996	416.201	232.176	1.79261	0.815387	DOWN	2.50533e-07	2.49874e-06
894	YLL039C	418.964	359.191	217.774	629.926	608.227	546.442	331.976	594.865	1.79189	-0.801325	UP	2.54926e-05	0.000162144
1498	YOR019W	114.093	86.4091	73.6953	57.957	50.982	44.1307	91.3991	51.0232	1.79132	0.756332	DOWN	0.002395	0.00908916
1007	YKL022C	128.121	94.0335	154.015	192.873	226.455	254.4	125.39	224.576	1.79103	-0.789924	UP	8.73879e-05	0.000493347
1101	YHR168W	85.102	69.4662	75.3514	127.315	163.617	120.71	76.6398	137.214	1.79038	-0.788113	UP	0.000207315	0.00106867
884	YHR023W	128.121	208.398	174.716	283.134	285.736	345.258	170.412	304.709	1.78808	-0.793729	UP	2.40102e-05	0.000154409
406	YNL094W	678.945	603.17	601.983	342.991	347.389	363.429	628.033	351.27	1.78789	0.816894	DOWN	3.81406e-09	5.34062e-08
566	YNL278W	375.01	324.458	298.921	651.779	497.964	634.703	332.796	594.815	1.78732	-0.81135	UP	2.33272e-07	2.34303e-06
449	YDR414C	1429.9	1086.04	1103.77	705.935	630.754	689.218	1206.57	675.302	1.78672	0.813085	DOWN	1.56869e-08	1.98619e-07
781	YJL073W	129.056	124.531	136.626	226.127	212.227	258.294	130.071	232.216	1.78531	-0.798949	UP	5.40725e-06	3.93601e-05
829	YLL001W	131.861	113.518	104.333	202.374	205.114	216.76	116.571	208.083	1.78503	-0.798896	UP	1.10027e-05	7.54524e-05
597	YBR042C	300.195	306.668	308.858	173.871	174.287	164.841	305.24	171	1.78503	0.806151	DOWN	4.30041e-07	4.09511e-06
543	YKL112W	291.778	250.756	254.207	540.615	449.353	432.221	265.581	474.063	1.78501	-0.811884	UP	1.62575e-07	1.70209e-06
891	YNL304W	124.38	103.352	120.893	239.429	207.485	175.225	116.208	207.379	1.78455	-0.79904	UP	2.51233e-05	0.000160298
1217	YKL003C	76.6853	89.7977	67.071	109.263	138.718	168.735	77.8513	138.906	1.78424	-0.77174	UP	0.000471393	0.00220203
200	YDR155C	9768.02	9372.85	9604.4	5609.48	4932.21	5573.45	9581.76	5371.71	1.78374	0.820756	DOWN	2.78986e-13	7.93019e-12
987	YLR223C	87.9075	141.474	125.034	209.025	195.629	227.143	118.138	210.599	1.78265	-0.785412	UP	6.8869e-05	0.000396482
1449	YHL049C	56.1112	39.816	71.2112	90.2609	112.635	94.7512	55.7128	99.2156	1.78084	-0.758299	UP	0.00198241	0.0077778
1159	YDR311W	58.9168	72.8548	62.1028	112.114	115.006	118.115	64.6248	115.078	1.78071	-0.775493	UP	0.000337146	0.00165373
525	YDR497C	3714.56	3007.38	3538.2	1540.14	2316.72	1908	3420.05	1921.62	1.77977	0.806199	DOWN	1.13368e-07	1.22762e-06
956	YHR062C	125.315	105.894	148.219	188.123	228.826	258.294	126.476	225.081	1.77964	-0.784219	UP	4.84669e-05	0.000288216
1837	YDL120W	37.4075	29.6502	33.9495	55.1066	81.8083	42.8327	33.6691	59.9159	1.77955	-0.732116	UP	0.0104638	0.0323825
1763	YGR127W	95.389	94.8806	52.1663	50.3561	52.1676	33.747	80.812	45.4236	1.77908	0.729909	DOWN	0.00781537	0.0252016
1077	YKR006C	76.6853	99.1164	81.9757	133.966	149.389	175.225	85.9258	152.86	1.77898	-0.776624	UP	0.000157609	0.000831414
349	YMR149W	4048.42	5205.73	4526.88	2769.58	2380.74	2598.52	4593.68	2582.95	1.77846	0.811536	DOWN	4.66719e-10	7.60258e-09
902	YKL138C	173.01	108.435	135.798	240.379	253.724	247.911	139.081	247.338	1.77838	-0.791722	UP	2.66945e-05	0.000168247
443	YFL026W	2941.16	2495.7	3260.81	1695	1391.93	1805.46	2899.22	1630.8	1.77779	0.807489	DOWN	1.34806e-08	1.72995e-07
371	YBR005W	1791.82	2107.71	2019.58	982.418	1100.26	1247.34	1973.03	1110.01	1.7775	0.81132	DOWN	1.25185e-09	1.91826e-08
960	YBR165W	86.9723	104.199	86.9439	172.921	169.545	151.862	92.7052	164.776	1.77742	-0.787572	UP	5.1276e-05	0.00030365
458	YIR035C	1061.44	1067.41	988.676	675.531	588.071	490.63	1039.17	584.744	1.77714	0.803853	DOWN	1.909e-08	2.36958e-07
1509	YMR161W	134.667	99.9635	82.8037	59.8572	73.5089	45.4287	105.811	59.5983	1.77541	0.74898	DOWN	0.0025124	0.00945385
522	YGL030W	122999	180707	174700	98836.6	91908.7	78727.9	159469	89824.4	1.77534	0.802489	DOWN	1.07283e-07	1.1684e-06
648	YDL031W	230.991	261.769	336.183	499.76	509.82	462.074	276.314	490.551	1.77534	-0.79723	UP	9.71759e-07	8.52539e-06
806	YDR530C	230.991	261.769	231.022	134.916	119.748	153.159	241.261	135.941	1.77474	0.793904	DOWN	7.72871e-06	5.45133e-05
1022	YBR291C	169.269	139.779	153.187	93.1112	80.6227	86.9634	154.078	86.8991	1.77307	0.776742	DOWN	0.000103787	0.00057733
793	YOR090C	307.676	410.02	295.609	172.921	201.557	197.29	337.768	190.589	1.77223	0.793286	DOWN	6.41743e-06	4.60064e-05
904	YHR031C	119.704	111.824	147.391	240.379	190.886	240.123	126.306	223.796	1.77186	-0.785045	UP	2.78903e-05	0.000175394
468	YPL172C	257.176	245.673	245.927	442.753	455.281	428.327	249.592	442.121	1.77137	-0.80221	UP	2.76081e-08	3.35368e-07
664	YPR043W	421.769	396.465	533.256	258.431	276.251	228.441	450.497	254.375	1.771	0.793475	DOWN	1.36144e-06	1.16563e-05
388	YMR272C	1044.6	1060.63	911.669	603.323	578.586	521.781	1005.63	567.897	1.77081	0.80289	DOWN	2.10539e-09	3.08483e-08
1311	YIL037C	203.871	190.608	141.594	72.2087	142.275	88.2614	178.691	100.915	1.77071	0.765521	DOWN	0.000934402	0.00405193
1111	YAR003W	177.685	198.233	139.938	110.213	101.964	79.1757	171.952	97.1176	1.77056	0.767572	DOWN	0.000222296	0.00113749
669	YMR118C	403.065	448.989	503.447	295.486	215.784	254.4	451.834	255.223	1.77034	0.791256	DOWN	1.42329e-06	1.20948e-05
1265	YJL164C	242.213	310.056	175.544	139.667	175.473	96.0492	242.604	137.063	1.77002	0.762078	DOWN	0.000687068	0.00308773
1253	YDL049C	131.861	128.767	118.409	51.3062	88.9221	73.9838	126.346	71.404	1.76945	0.772599	DOWN	0.000636021	0.0028857
1607	YPR027C	69.2038	94.8806	62.9308	38.9547	42.6826	46.7266	75.6717	42.788	1.76853	0.745819	DOWN	0.00423847	0.0149942
972	YKL219W	195.454	216.023	169.748	108.313	125.677	94.7512	193.741	109.58	1.76803	0.777781	DOWN	5.76519e-05	0.000337192
1485	YNL333W	106.611	60.1475	51.3383	114.014	148.203	123.306	72.699	128.508	1.76767	-0.753091	UP	0.0022978	0.00879632
436	YGR027W-B	7656.37	5520.02	6903.35	12904.5	10574.6	12004.8	6693.25	11828	1.76715	-0.799807	UP	1.11371e-08	1.45217e-07
774	YBR070C	274.945	269.393	245.099	160.569	155.317	131.094	263.146	148.994	1.76615	0.783211	DOWN	5.00249e-06	3.67431e-05
400	YPR137C-B	5281.93	4069.7	5132.17	9176.21	7585.64	8810.56	4827.94	8524.14	1.76559	-0.800135	UP	3.06025e-09	4.34938e-08
1146	YKR075C	314.223	282.1	187.964	108.313	165.988	170.033	261.429	148.111	1.76509	0.772116	DOWN	0.000302761	0.00150192
1851	YDL218W	45.8241	50.8289	61.2747	27.5533	30.8263	31.1511	52.6426	29.8436	1.76395	0.724127	DOWN	0.0111862	0.0343377
1800	YJL025W	34.6019	30.4973	65.4149	76.0092	71.1377	83.0696	43.5047	76.7388	1.76392	-0.721552	UP	0.00901042	0.0284579
451	YGR136W	924.899	1234.3	1160.08	627.076	635.496	620.426	1106.42	627.666	1.76276	0.796231	DOWN	1.69218e-08	2.13305e-07
1149	YML097C	69.2038	94.0335	87.7719	126.365	144.647	171.331	83.6697	147.448	1.76226	-0.759722	UP	0.00030972	0.00153243
1097	YPL165C	245.019	349.872	199.557	126.365	163.617	160.947	264.816	150.31	1.7618	0.77179	DOWN	0.000194991	0.0010105
776	YDL215C	419.899	530.315	533.256	879.806	1074.18	659.365	494.49	871.116	1.76165	-0.783926	UP	5.19105e-06	3.80298e-05
946	YML005W	108.482	112.671	139.11	230.878	177.844	225.845	120.088	211.522	1.7614	-0.775682	UP	4.42135e-05	0.000265702
864	YPL029W	107.546	112.671	111.785	195.724	209.856	179.119	110.667	194.899	1.76113	-0.779829	UP	1.80712e-05	0.000118906
528	YIL162W	1269.05	881.881	970.459	1715.91	2028.61	1752.25	1040.46	1832.25	1.761	-0.791985	UP	1.21982e-07	1.31338e-06
366	YPR158W-B	1068.92	1147.04	995.301	1711.16	1829.42	2114.38	1070.42	1884.99	1.76098	-0.797039	UP	1.00285e-09	1.5577e-08
651	YIL085C	510.612	663.317	529.944	283.134	309.449	375.111	567.958	322.565	1.76076	0.790536	DOWN	1.04078e-06	9.08884e-06
466	YNL220W	1481.34	1427.44	1570.79	704.985	841.796	998.133	1493.19	848.304	1.7602	0.795252	DOWN	2.74799e-08	3.35244e-07
416	YDR502C	952.02	811.568	922.433	507.361	468.323	550.336	895.34	508.673	1.76015	0.795585	DOWN	5.72095e-09	7.81817e-08
642	YCR004C	558.306	580.297	544.848	250.83	371.101	334.874	561.15	318.935	1.75945	0.790601	DOWN	7.93535e-07	7.02687e-06
292	YOL086C	234615	191443	227412	129915	115044	126464	217823	123808	1.75937	0.798871	DOWN	5.25563e-11	1.02323e-09
584	YGR076C	265.593	349.872	352.744	610.924	563.173	528.27	322.736	567.456	1.75826	-0.787571	UP	3.54665e-07	3.45252e-06
665	YLR237W	663.047	626.89	980.396	1407.12	1259.14	1325.22	756.778	1330.49	1.7581	-0.784504	UP	1.36984e-06	1.17106e-05
1803	YER076C	56.1112	109.282	65.4149	46.5556	36.7545	48.0246	76.9361	43.7782	1.75741	0.721983	DOWN	0.00911183	0.0287303
1631	YLR377C	135.602	77.0905	91.9121	72.2087	55.7245	45.4287	101.535	57.7873	1.75705	0.723332	DOWN	0.004724	0.0164652
1176	YPR111W	69.2038	72.8548	62.9308	133.966	106.706	119.412	68.3298	120.028	1.7566	-0.763366	UP	0.000385575	0.00186394
876	YER013W	147.759	131.308	136.626	269.833	265.581	194.694	138.565	243.369	1.75636	-0.779322	UP	2.07534e-05	0.000134684
459	YNL275W	273.074	269.393	276.564	480.758	482.55	475.054	273.011	479.454	1.75617	-0.790797	UP	1.92274e-08	2.38027e-07
1608	YDL017W	36.4723	43.2046	45.542	75.059	60.467	84.3675	41.7396	73.2979	1.75607	-0.731715	UP	0.00425862	0.0150468
702	YOL147C	299.26	270.24	272.424	160.569	154.132	164.841	280.641	159.847	1.75568	0.78172	DOWN	2.04018e-06	1.6522e-05
784	YKL159C	597.584	755.656	545.676	402.849	282.179	397.176	632.972	360.735	1.75468	0.777601	DOWN	6.00444e-06	4.34844e-05
856	YHL047C	307.676	255.839	184.652	477.908	441.053	393.282	249.389	437.414	1.75394	-0.777508	UP	1.62593e-05	0.000107984
699	YML130C	224.445	222.8	279.049	477.908	367.545	427.029	242.098	424.161	1.75202	-0.780078	UP	1.99242e-06	1.62044e-05
693	YML023C	347.889	458.307	440.516	257.481	234.754	219.356	415.571	237.197	1.75201	0.778028	DOWN	1.83511e-06	1.50542e-05
756	YKL106W	185.167	260.075	268.284	408.549	392.443	449.095	237.842	416.696	1.75199	-0.77504	UP	4.25866e-06	3.20244e-05
655	YNL310C	181.426	230.424	211.977	350.592	350.946	390.686	207.943	364.075	1.75084	-0.777572	UP	1.14273e-06	9.91817e-06
363	YDR098C-B	755.631	781.071	679.818	1364.36	1188	1323.92	738.84	1292.09	1.74882	-0.788972	UP	8.33816e-10	1.30585e-08
497	YLR194C	2597.01	3222.55	2318.5	1451.77	1472.55	1730.18	2712.69	1551.5	1.74843	0.783956	DOWN	5.35898e-08	6.12994e-07
992	YLR129W	125.315	137.238	183.824	262.232	216.97	301.127	148.792	260.11	1.74814	-0.761856	UP	7.32589e-05	0.000419911
1124	YDR185C	158.047	121.989	148.219	75.059	82.9939	86.9634	142.752	81.6721	1.74786	0.759842	DOWN	0.000252207	0.00127562
1226	YIL083C	127.185	145.71	120.065	85.5103	77.0658	62.3022	130.987	74.9594	1.74744	0.745936	DOWN	0.000503741	0.00233586
1863	YER180C	54.2408	71.1605	48.8542	32.3039	27.2694	40.2368	58.0852	33.27	1.74587	0.712284	DOWN	0.0117848	0.0359617
331	YGR177C	1193.3	1159.75	1254.48	723.987	692.406	650.279	1202.51	688.891	1.74557	0.786011	DOWN	2.71264e-10	4.65901e-09
284	YKL060C	68559.5	58794.6	71514.3	39563.7	38185.5	36206.6	66289.4	37985.3	1.74513	0.788216	DOWN	2.90943e-11	5.82398e-10
824	YML013W	576.075	448.141	432.235	305.937	310.634	218.058	485.484	278.21	1.74503	0.766037	DOWN	1.05645e-05	7.28877e-05
867	YBR105C	373.139	588.768	523.319	975.768	671.065	944.916	495.076	863.916	1.74502	-0.767406	UP	1.85115e-05	0.000121382
605	YMR229C	321.704	340.554	378.413	602.373	513.377	698.303	346.89	604.684	1.74316	-0.774524	UP	4.94508e-07	4.64674e-06
621	YKL024C	670.529	606.558	799.884	452.254	375.844	363.429	692.324	397.176	1.74312	0.773294	DOWN	5.68529e-07	5.20465e-06
440	YKR046C	1043.67	955.583	850.394	533.014	585.7	516.589	949.882	545.101	1.74258	0.780563	DOWN	1.19251e-08	1.54077e-07
1036	YMR093W	473.204	685.343	908.357	1178.14	948.502	1474.48	688.968	1200.38	1.74228	-0.756893	UP	0.000118905	0.000652487
750	YPL245W	494.714	504.9	596.187	244.179	302.335	369.919	531.934	305.478	1.74132	0.774506	DOWN	3.80602e-06	2.88496e-05
1624	YCL047C	41.1482	55.9118	90.256	113.064	93.6646	119.412	62.4387	108.714	1.74113	-0.720349	UP	0.0046402	0.0162335
988	YOL084W	201.065	182.984	118.409	274.583	296.407	303.723	167.486	291.571	1.74087	-0.760465	UP	6.89048e-05	0.000396482
712	YGL043W	385.297	285.489	284.017	524.463	506.263	630.809	318.268	553.845	1.74019	-0.770408	UP	2.40608e-06	1.92115e-05
493	YLL062C	752.825	842.913	778.355	1281.7	1214.08	1635.43	791.364	1377.07	1.74013	-0.776358	UP	4.84771e-08	5.59011e-07
260	YDL066W	2178.05	2264.43	2271.31	1338.71	1227.12	1292.77	2237.93	1286.2	1.73995	0.784571	DOWN	1.00669e-11	2.20117e-10
1472	YDR075W	43.0186	59.3004	71.2112	93.1112	111.449	97.3471	57.8434	100.636	1.7398	-0.728853	UP	0.00218481	0.00843795
682	YGL056C	621.899	653.151	846.254	460.806	404.299	354.344	707.101	406.483	1.73956	0.768716	DOWN	1.65169e-06	1.37681e-05
798	YHR119W	260.917	354.955	354.4	491.209	521.676	674.94	323.424	562.608	1.73954	-0.76409	UP	6.79504e-06	4.84082e-05
1406	YMR034C	99.1298	99.9635	105.161	65.5579	64.0239	45.4287	101.418	58.3368	1.73849	0.729672	DOWN	0.00156849	0.00634201
461	YMR217W	27667.5	27381.5	34612.8	19978.1	16000	15613.2	29887.3	17197.1	1.73793	0.776491	DOWN	2.35164e-08	2.90002e-07
656	YLL015W	445.149	399.007	395.802	268.882	208.67	236.229	413.319	237.927	1.73717	0.766297	DOWN	1.15725e-06	1.00289e-05
248	YBR283C	10971.6	11847.4	10275.9	6149.14	6371.56	6544.32	11031.6	6355.01	1.7359	0.782245	DOWN	3.98536e-12	9.1358e-11
833	YER028C	395.584	379.522	390.005	195.724	187.329	288.148	388.371	223.733	1.73586	0.767158	DOWN	1.14402e-05	7.80761e-05
356	YER057C	1425.22	1272.42	1458.17	755.341	840.61	798.246	1385.27	798.066	1.73579	0.77915	DOWN	6.59474e-10	1.05312e-08
395	YHL032C	1094.17	872.563	956.383	1641.8	1805.71	1626.35	974.371	1691.28	1.73577	-0.777672	UP	2.6401e-09	3.79973e-08
420	YLR222C	643.408	647.221	741.093	1153.44	1078.92	1294.07	677.241	1175.48	1.73568	-0.775673	UP	6.03068e-09	8.16295e-08
482	YHR079C	375.945	338.859	314.654	603.323	566.73	616.532	343.153	595.528	1.73546	-0.774758	UP	4.04826e-08	4.77476e-07
1708	YAL025C	50.5001	34.7331	62.1028	65.5579	90.1077	99.9431	49.112	85.2029	1.73487	-0.708585	UP	0.00668507	0.022251
402	YOR267C	957.631	925.086	868.611	510.211	572.658	503.609	917.109	528.826	1.73424	0.775914	DOWN	3.34765e-09	4.73418e-08
1807	YDL109C	66.3982	111.824	100.192	76.0092	39.1257	45.4287	92.8048	53.5212	1.73398	0.698663	DOWN	0.00938535	0.0295272
982	YGR092W	156.176	147.404	183.824	218.526	291.664	334.874	162.468	281.688	1.73381	-0.750331	UP	6.27708e-05	0.000363393
1730	YKL172W	35.5371	33.8859	44.714	59.8572	65.2095	72.6859	38.0457	65.9175	1.73259	-0.707554	UP	0.00705729	0.0231912
1504	YPR164W	133.732	130.461	197.073	122.565	72.3233	71.3879	153.755	88.7586	1.73228	0.719302	DOWN	0.00243065	0.00918765
368	YCR030C	1668.37	1571.46	1354.67	2866.5	2523.02	2568.67	1531.5	2652.73	1.73211	-0.775816	UP	1.15718e-09	1.78766e-08
990	YJR030C	119.704	137.238	147.391	197.624	220.527	281.658	134.778	233.269	1.73077	-0.747087	UP	7.1218e-05	0.000408964
1633	YJL074C	40.213	46.5932	40.5738	73.1588	62.8383	84.3675	42.46	73.4549	1.72998	-0.714811	UP	0.00473721	0.0164918
1429	YMR024W	46.7593	70.3133	83.6317	119.714	106.706	120.71	66.9015	115.71	1.72957	-0.725622	UP	0.00180436	0.00717326
753	YPL244C	412.417	441.364	393.318	261.281	269.137	190.8	415.7	240.406	1.72915	0.75722	DOWN	4.09116e-06	3.08875e-05
527	YBR008C	608.806	637.903	541.536	368.644	314.191	351.748	596.082	344.861	1.72847	0.765799	DOWN	1.20571e-07	1.30066e-06
1595	YJR082C	122.509	75.3962	86.9439	50.3561	64.0239	50.6205	94.9498	55.0002	1.72636	0.71614	DOWN	0.00401623	0.0143149
1090	YJL048C	173.945	177.901	153.187	114.014	87.7364	90.8573	168.344	97.5358	1.72597	0.737817	DOWN	0.000186794	0.00097424
1536	YML113W	111.287	110.129	188.792	236.578	151.76	319.299	136.736	235.879	1.72507	-0.718411	UP	0.00282934	0.0104719
1251	YFL001W	101.935	176.207	153.187	204.275	222.898	316.703	143.776	247.958	1.72461	-0.730118	UP	0.000630078	0.00286331
771	YJR124C	377.815	375.287	423.955	262.232	233.569	186.906	392.352	227.569	1.7241	0.75203	DOWN	4.94901e-06	3.64917e-05
317	YHR203C	32148	29570.6	36439.4	57428.7	58644.7	52989.3	32719.3	56354.2	1.72235	-0.769234	UP	1.49644e-10	2.68368e-09
1538	YIL049W	89.7779	132.155	84.4598	56.0568	55.7245	66.196	102.131	59.3258	1.72153	0.7217	DOWN	0.00288172	0.0106519
773	YPR042C	735.992	887.811	1130.27	593.822	538.275	468.564	918.025	533.554	1.72059	0.752798	DOWN	4.98645e-06	3.66726e-05
404	YDR297W	7418.83	7015.24	8535.41	4857.94	3910.2	4581.8	7656.49	4449.98	1.72057	0.765053	DOWN	3.68155e-09	5.18059e-08
1782	YLR046C	92.5835	113.518	61.2747	37.0545	52.1676	66.196	89.1254	51.806	1.72037	0.709615	DOWN	0.00840771	0.0268356
447	YFR055W	821.094	787.001	777.527	1560.09	1197.48	1344.69	795.207	1367.42	1.71958	-0.763969	UP	1.42738e-08	1.81536e-07
732	YLR414C	961.372	932.71	847.082	507.361	667.508	419.242	913.721	531.37	1.71956	0.753509	DOWN	3.15655e-06	2.4515e-05
1141	YML104C	215.093	234.66	156.499	133.966	103.15	115.519	202.084	117.545	1.71921	0.732742	DOWN	0.000284832	0.00141917
1704	YJL072C	105.676	118.601	92.7402	57.957	90.1077	36.3429	105.672	61.4692	1.71911	0.702211	DOWN	0.00657282	0.0219244
1271	YIL101C	269.334	189.761	133.314	308.787	424.455	284.254	197.47	339.165	1.71756	-0.731246	UP	0.000709571	0.00317381
978	YMR041C	130.926	100.811	129.174	225.177	190.886	203.78	120.304	206.614	1.71744	-0.74573	UP	6.16179e-05	0.000358178
615	YGR041W	495.649	630.278	638.417	355.343	345.018	327.086	588.115	342.482	1.71721	0.755765	DOWN	5.31009e-07	4.90859e-06
626	YJR017C	778.075	1020.81	1048.29	608.073	551.317	499.715	949.061	553.035	1.7161	0.75397	DOWN	5.95739e-07	5.41018e-06
1286	YOR017W	72.0094	78.7848	56.3065	118.764	119.748	116.817	69.0336	118.443	1.71573	-0.728386	UP	0.000805773	0.00356207
417	YHR074W	1021.22	1248.7	1177.47	2104.5	1786.74	2022.22	1149.13	1971.16	1.71535	-0.760575	UP	5.7468e-09	7.83467e-08
557	YOL103W	636.862	619.265	589.562	353.443	315.377	407.56	615.23	358.793	1.71472	0.756968	DOWN	1.88276e-07	1.92163e-06
467	YDR382W	8111.81	10584.3	11040.2	5843.2	6147.48	5351.5	9912.1	5780.73	1.71468	0.758409	DOWN	2.75888e-08	3.35368e-07
722	YHR202W	191.713	186.373	187.964	339.191	285.736	345.258	188.683	323.395	1.71396	-0.750627	UP	2.8481e-06	2.24437e-05
1377	YIL130W	115.963	229.577	293.125	385.746	372.287	336.172	212.888	364.735	1.71327	-0.71957	UP	0.00137421	0.00567349
744	YJL171C	1556.15	1422.36	1198.17	765.792	1010.15	661.96	1392.23	812.636	1.71322	0.74874	DOWN	3.50385e-06	2.67733e-05
707	YLR162W-A	291.778	349.872	351.088	479.808	567.916	652.875	330.913	566.866	1.71304	-0.747164	UP	2.12801e-06	1.71113e-05
1223	YHR043C	74.8149	75.3962	68.7271	117.814	120.934	136.286	72.9794	125.011	1.71297	-0.727232	UP	0.000488984	0.00227299
480	YHL040C	1003.46	908.143	833.005	1702.61	1653.95	1344.69	914.868	1567.08	1.7129	-0.75766	UP	3.91744e-08	4.63972e-07
1781	YBR138C	30.8612	40.6631	42.2299	62.7076	71.1377	61.0042	37.9181	64.9498	1.7129	-0.694197	UP	0.00841164	0.0268356
1586	YJL058C	62.6575	38.9688	57.1346	80.7597	94.8502	96.0492	52.9203	90.553	1.71112	-0.707447	UP	0.00376164	0.0134861
393	YLR214W	1672.11	1510.47	1435.82	2693.57	2853.81	2353.2	1539.47	2633.53	1.71068	-0.75824	UP	2.44413e-09	3.53559e-08
1295	YOR062C	269.334	278.712	143.25	305.937	393.628	482.842	230.432	394.136	1.71042	-0.722078	UP	0.00084567	0.00371246
800	YAR002C-A	471.334	399.007	338.667	223.277	251.353	232.335	403.003	235.655	1.71014	0.745041	DOWN	6.84462e-06	4.86396e-05
573	YER040W	366.593	287.183	319.622	542.515	570.287	551.634	324.466	554.812	1.70992	-0.752278	UP	2.70592e-07	2.68467e-06
742	YPR003C	342.278	343.942	356.056	228.978	201.557	179.119	347.425	203.218	1.70962	0.742255	DOWN	3.45853e-06	2.64676e-05
792	YLR348C	623.769	608.253	743.577	442.753	297.593	415.348	658.533	385.231	1.70945	0.743658	DOWN	6.35521e-06	4.56179e-05
502	YDR463W	428.315	486.263	534.912	768.643	854.837	854.059	483.164	825.846	1.70925	-0.751664	UP	6.21488e-08	7.03817e-07
1056	YNL100W	126.25	195.691	130.83	247.98	280.994	244.017	150.924	257.663	1.70724	-0.731018	UP	0.000137882	0.000743459
415	YDL045W-A	980.076	1249.54	1091.35	1876.48	1957.47	1835.32	1106.99	1889.75	1.70711	-0.753935	UP	5.47033e-09	7.49369e-08
1544	YHL009C	47.6945	69.4662	74.5233	95.0114	100.778	131.094	63.8947	108.961	1.70533	-0.70063	UP	0.00295901	0.010895
726	YOR354C	291.778	301.585	253.379	409.499	548.946	485.438	282.247	481.294	1.70522	-0.742084	UP	2.96549e-06	2.32215e-05
1703	YPR009W	95.389	83.0205	83.6317	69.3584	41.497	42.8327	87.3471	51.2294	1.70502	0.684275	DOWN	0.00651562	0.0217506
675	YNL246W	471.334	614.183	497.65	314.488	285.736	328.384	527.722	309.536	1.70488	0.745176	DOWN	1.53119e-06	1.28779e-05
501	YHR175W	781.816	962.361	749.374	1517.33	1434.61	1297.96	831.183	1416.63	1.70436	-0.749823	UP	6.09525e-08	6.91647e-07
1134	YKR031C	106.611	83.0205	104.333	171.021	188.515	141.478	97.9882	167.004	1.70433	-0.729032	UP	0.000274828	0.00137777
1208	YNR058W	184.232	142.321	144.078	86.4604	106.706	83.0696	156.877	92.0788	1.70373	0.72216	DOWN	0.00045132	0.00212397
1079	YDR452W	260.917	245.673	173.888	128.265	137.533	133.69	226.826	133.163	1.70337	0.728397	DOWN	0.000160481	0.000845538
513	YHR049W	645.279	517.608	527.46	896.908	957.987	1024.09	563.449	959.662	1.70319	-0.74817	UP	7.61056e-08	8.43393e-07
512	YGL178W	2188.34	2003.51	1882.96	1291.21	1292.33	989.047	2024.93	1190.86	1.70039	0.744932	DOWN	7.29712e-08	8.10237e-07
1897	YKL108W	46.7593	33.8859	34.7776	60.8073	50.982	84.3675	38.4743	65.3856	1.69946	-0.678408	UP	0.0132769	0.0397886
1712	YKL045W	43.9538	48.2875	40.5738	69.3584	64.0239	92.1553	44.2717	75.1792	1.69813	-0.687975	UP	0.00674697	0.0224045
906	YGR116W	144.019	131.308	120.893	212.826	228.826	231.037	132.073	224.23	1.69777	-0.731558	UP	2.86404e-05	0.000179714
495	YBL037W	390.908	351.567	347.776	611.874	605.856	632.107	363.417	616.612	1.69671	-0.74402	UP	4.93018e-08	5.66224e-07
617	YER032W	296.454	342.248	319.622	509.261	508.634	607.446	319.441	541.781	1.69602	-0.737773	UP	5.43068e-07	4.99569e-06
1316	YLR182W	73.8797	75.3962	95.2243	114.964	138.718	160.947	81.5001	138.21	1.69582	-0.706109	UP	0.000962447	0.00415768
1074	YPR058W	306.741	304.973	357.712	228.978	132.79	210.27	323.142	190.679	1.69469	0.720273	DOWN	0.000155881	0.000825122
387	YOR108W	3688.38	3696.11	4185.73	2326.83	2041.65	2459.64	3856.74	2276.04	1.69449	0.745264	DOWN	1.90376e-09	2.79661e-08
674	YOR206W	236.602	262.616	307.202	455.105	468.323	442.605	268.807	455.344	1.69395	-0.735272	UP	1.46512e-06	1.23578e-05
862	YDL202W	191.713	184.678	221.914	322.089	394.814	294.637	199.435	337.18	1.69067	-0.727521	UP	1.7392e-05	0.000114703
849	YER109C	274.01	271.935	326.247	185.272	165.988	164.841	290.73	172.034	1.68996	0.725791	DOWN	1.54659e-05	0.000103561
401	YHR107C	1442.99	1603.65	1776.97	2828.49	2770.81	2550.49	1607.87	2716.6	1.68956	-0.740734	UP	3.20646e-09	4.54582e-08
931	YPL162C	220.704	244.826	215.29	123.515	144.647	134.988	226.94	134.383	1.68875	0.726414	DOWN	3.76797e-05	0.000230085
961	YER063W	228.186	278.712	284.845	155.819	133.976	179.119	263.914	156.304	1.68846	0.725113	DOWN	5.16997e-05	0.000305841
725	YOR140W	1015.61	1024.2	1397.73	2106.4	1608.9	2088.42	1145.85	1934.57	1.68833	-0.730399	UP	2.93605e-06	2.30227e-05
542	YOR066W	530.251	504.053	630.964	1015.67	870.251	922.851	555.089	936.258	1.68668	-0.73459	UP	1.57621e-07	1.65328e-06
755	YDL240W	193.584	200.774	173.888	334.44	304.706	319.299	189.415	319.482	1.68667	-0.729666	UP	4.23487e-06	3.18877e-05
944	YLR387C	144.019	144.015	134.142	270.783	235.94	205.078	140.725	237.267	1.68603	-0.725351	UP	4.36841e-05	0.000263077
1038	YNL195C	116.898	151.64	133.314	200.474	214.599	262.188	133.951	225.754	1.68535	-0.712551	UP	0.00012197	0.000668017
653	YKR008W	398.389	510.83	379.241	761.042	707.82	697.005	429.487	721.956	1.68097	-0.727122	UP	1.08012e-06	9.40346e-06
1122	YNL024C-A	180.491	168.583	163.123	84.5602	113.82	106.433	170.732	101.604	1.68036	0.714675	DOWN	0.000252117	0.00127562
701	YBL066C	288.037	323.611	341.979	591.921	460.023	550.336	317.876	534.094	1.6802	-0.725297	UP	2.03798e-06	1.6522e-05
288	YDR050C	13857.6	12719.9	14079.9	8511.13	7966.23	7722.87	13552.5	8066.74	1.68004	0.735931	DOWN	4.2743e-11	8.43729e-10
805	YHL034C	1501.91	1137.72	910.013	1842.27	2083.15	2037.8	1183.21	1987.74	1.67995	-0.722223	UP	7.49455e-06	5.29273e-05
265	YHR098C	2881.31	3000.6	3076.99	5046.06	5041.29	4956.92	2986.3	5014.75	1.67925	-0.736035	UP	1.17256e-11	2.51548e-10
1435	YDR261C	218.834	125.378	154.015	88.3606	116.191	92.1553	166.076	98.9025	1.67918	0.694909	DOWN	0.00183645	0.0072754
1126	YPL068C	107.546	103.352	139.11	180.522	184.958	221.951	116.67	195.81	1.67833	-0.704566	UP	0.000255043	0.00128767
1072	YKL167C	107.546	116.906	101.021	172.921	170.73	202.482	108.491	182.044	1.67797	-0.708363	UP	0.000154921	0.000821571
700	YDR517W	2249.12	1640.08	1505.37	1105.93	1039.8	1069.52	1798.19	1071.75	1.67781	0.72259	DOWN	2.0277e-06	1.64678e-05
748	YCL025C	576.075	530.315	390.834	811.398	899.891	799.544	499.074	836.944	1.67699	-0.722019	UP	3.67305e-06	2.79162e-05
455	YGR267C	3174.96	2465.2	2778.06	1765.31	1621.94	1632.84	2806.07	1673.36	1.67691	0.728509	DOWN	1.82014e-08	2.27417e-07
277	YPR181C	19785.7	17523.3	18649.9	30390.4	31115.6	32327	18653	31277.7	1.67682	-0.733728	UP	2.32724e-11	4.7763e-10
1692	YJL166W	48.6297	76.2434	47.1981	101.662	110.263	76.5797	57.3571	96.1684	1.67666	-0.680779	UP	0.00623179	0.0209446
1334	YDR437W	129.991	116.906	138.282	68.4082	91.2933	70.0899	128.393	76.5972	1.67621	0.699704	DOWN	0.00107385	0.00457292
886	YIL154C	530.251	454.072	553.129	341.091	232.383	343.96	512.484	305.811	1.67582	0.714658	DOWN	2.46009e-05	0.000157851
728	YHL017W	560.177	462.543	427.267	694.534	814.526	920.255	483.329	809.772	1.6754	-0.719764	UP	3.01773e-06	2.35032e-05
1876	YGL079W	72.0094	63.5361	91.0841	30.4037	43.8682	61.0042	75.5432	45.092	1.67531	0.679106	DOWN	0.0123811	0.0375196
979	YCL001W	433.927	698.05	501.79	315.438	363.988	295.935	544.589	325.12	1.67504	0.712302	DOWN	6.18064e-05	0.000358906
758	YPR137C-A	4069.93	2798.98	4106.24	6860.78	5229.8	6292.52	3658.38	6127.7	1.67498	-0.719459	UP	4.4076e-06	3.30134e-05
759	YAR010C	4069.93	2798.98	4106.24	6860.78	5229.8	6292.52	3658.38	6127.7	1.67498	-0.719459	UP	4.4076e-06	3.30134e-05
407	YOR002W	1979.79	1843.39	1953.34	1139.19	1260.32	1051.35	1925.51	1150.29	1.67394	0.727735	DOWN	3.83809e-09	5.36106e-08
844	YGR174C	185.167	198.233	202.041	300.236	378.215	301.127	195.147	326.526	1.67323	-0.71392	UP	1.41541e-05	9.53387e-05
438	YGR214W	8843.12	8813.73	10971.5	5910.66	5910.35	5290.49	9542.78	5703.84	1.67305	0.726261	DOWN	1.14639e-08	1.48794e-07
762	YJR028W	4072.74	2813.38	4131.08	6884.53	5251.14	6295.11	3672.4	6143.6	1.67291	-0.717833	UP	4.45035e-06	3.31589e-05
1125	YBR203W	199.195	164.347	115.097	261.281	280.994	258.294	159.546	266.857	1.6726	-0.706239	UP	0.000252443	0.00127568
770	YGR027W-A	4054.97	2783.73	4101.27	6853.18	5223.87	6215.94	3646.66	6097.66	1.67212	-0.717006	UP	4.92448e-06	3.6358e-05
530	YER062C	1157.76	981.845	877.719	1577.19	1808.08	1658.8	1005.78	1681.36	1.6717	-0.722879	UP	1.25256e-07	1.34355e-06
1155	YKR088C	246.889	314.292	229.366	187.173	120.934	164.841	263.516	157.649	1.67153	0.698919	DOWN	0.000324902	0.00159919
1426	YJL185C	109.417	126.225	97.7084	65.5579	66.3951	67.494	111.117	66.4823	1.67137	0.690541	DOWN	0.00177374	0.00707134
1990	YML050W	33.6667	30.4973	31.4654	60.8073	50.982	48.0246	31.8765	53.2713	1.67118	-0.66212	UP	0.0172154	0.0491808
909	YNR008W	156.176	182.137	193.761	264.132	296.407	328.384	177.358	296.308	1.67068	-0.707298	UP	2.94465e-05	0.000184162
835	YIL039W	472.269	355.802	401.598	224.227	241.868	269.976	409.89	245.357	1.67059	0.715402	DOWN	1.15505e-05	7.86405e-05
1413	YDR279W	114.093	167.735	158.155	100.712	91.2933	71.3879	146.661	87.7978	1.67044	0.685963	DOWN	0.00164209	0.00660672
529	YGL192W	584.492	596.392	636.761	365.794	372.287	350.45	605.882	362.844	1.66981	0.720897	DOWN	1.25089e-07	1.34355e-06
1203	YOL148C	110.352	93.1863	130.83	173.871	218.155	166.139	111.456	186.055	1.66931	-0.697829	UP	0.000443973	0.00209807
620	YLR316C	1890.01	1624.83	1954.17	1202.84	1176.14	898.19	1823	1092.39	1.66882	0.717129	DOWN	5.60441e-07	5.1469e-06
1400	YLR042C	70.139	94.8806	90.256	113.064	163.617	149.266	85.0919	141.982	1.66857	-0.683453	UP	0.00151913	0.00616876
496	YPL093W	4362.65	4835.52	5880.72	8870.27	8380.02	7908.48	5026.3	8386.25	1.66848	-0.721057	UP	5.32255e-08	6.10055e-07
508	YDR040C	3059.93	2294.92	2428.63	4103.54	4498.27	4383.22	2594.5	4328.34	1.66828	-0.720783	UP	6.59906e-08	7.38498e-07
819	YML120C	350.695	309.209	242.615	533.014	478.994	493.225	300.84	501.744	1.66781	-0.71422	UP	8.68371e-06	6.0277e-05
740	YHR106W	574.205	387.147	511.727	830.4	828.754	796.948	491.026	818.701	1.66733	-0.714753	UP	3.40004e-06	2.61206e-05
893	YHL020C	292.713	249.062	360.196	529.214	426.826	547.74	300.657	501.26	1.66721	-0.708608	UP	2.5498e-05	0.000162144
933	YMR301C	259.982	289.725	351.916	179.572	171.916	189.502	300.541	180.33	1.66662	0.708697	DOWN	3.89303e-05	0.000237212
576	YJL042W	2471.7	1730.72	1983.15	3548.68	3316.2	3437	2061.86	3433.96	1.66547	-0.716871	UP	2.93163e-07	2.89345e-06
1679	YJL213W	93.5187	81.3262	72.0392	43.7053	47.4251	57.1103	82.2947	49.4136	1.66543	0.6766	DOWN	0.0059896	0.0202805
492	YPL231W	28070.6	21849.7	23594.1	16312.5	13532.8	14311.3	24504.8	14718.9	1.66485	0.718195	DOWN	4.76139e-08	5.50173e-07
973	YJL069C	312.352	515.066	519.179	780.994	697.149	763.201	448.866	747.115	1.66445	-0.703187	UP	5.81061e-05	0.0003395
386	YJR045C	27864.8	23887	22352.9	41255.9	42131.3	39956.5	24701.6	41114.5	1.66445	-0.720927	UP	1.80824e-09	2.66317e-08
1379	YDR231C	72.9446	97.4221	73.6953	160.569	119.748	125.902	81.354	135.407	1.66441	-0.690567	UP	0.00138056	0.00569145
354	YGL148W	2125.68	1928.11	2103.21	1215.2	1246.09	1238.26	2052.33	1233.18	1.66426	0.721575	DOWN	6.23467e-10	1.00125e-08
1054	YKL196C	181.426	205.01	197.073	124.465	119.748	106.433	194.503	116.882	1.6641	0.698004	DOWN	0.000138099	0.000743459
887	YDL072C	778.075	576.061	606.123	411.4	450.538	316.703	653.42	392.88	1.66315	0.7037	DOWN	2.47188e-05	0.000158429
907	YBL057C	274.01	250.756	262.488	140.617	158.874	173.927	262.418	157.806	1.66291	0.708961	DOWN	2.92832e-05	0.000183378
1139	YLR357W	124.38	155.028	196.245	269.833	226.455	294.637	158.551	263.642	1.66282	-0.693862	UP	0.000283489	0.00141495
890	YIL128W	171.139	145.71	177.2	288.835	257.281	275.168	164.683	273.761	1.66235	-0.706359	UP	2.49038e-05	0.000159077
1483	YNL261W	107.546	105.046	144.906	61.7574	80.6227	72.6859	119.166	71.6887	1.66228	0.686419	DOWN	0.00229927	0.00879632
721	YDR192C	313.287	286.336	374.273	520.663	518.119	578.891	324.632	539.224	1.66103	-0.70807	UP	2.85037e-06	2.24437e-05
830	YLR274W	247.824	247.367	195.417	368.644	417.341	360.833	230.203	382.273	1.66059	-0.706698	UP	1.11922e-05	7.66597e-05
866	YNL280C	810.807	862.397	693.895	379.096	586.886	459.478	789.033	475.153	1.66059	0.706383	DOWN	1.84234e-05	0.000120943
499	YDR321W	2851.38	2228	2784.69	1571.49	1657.51	1508.23	2621.36	1579.08	1.66006	0.714061	DOWN	5.5729e-08	6.34909e-07
1645	YLR321C	42.0834	67.7719	63.7589	102.612	96.0358	89.5594	57.8714	96.0692	1.66005	-0.67029	UP	0.0049324	0.017046
1574	YLR460C	125.315	112.671	96.8803	74.1089	77.0658	50.6205	111.622	67.2651	1.65944	0.667885	DOWN	0.00359838	0.0129967
1308	YGR235C	73.8797	105.894	91.0841	144.417	137.533	167.437	90.2858	149.796	1.65913	-0.682897	UP	0.000924293	0.00401728
900	YPR048W	258.111	311.751	320.45	471.257	412.598	593.169	296.771	492.341	1.65899	-0.700268	UP	2.62072e-05	0.000165542
429	YJL177W	4560.9	5348.05	5761.48	3057.47	3128.87	3265.67	5223.48	3150.67	1.65789	0.714533	DOWN	8.50293e-09	1.12679e-07
1029	YDR416W	115.963	148.251	121.721	210.925	213.413	215.462	128.645	213.267	1.65779	-0.695525	UP	0.000108866	0.000601463
920	YIL116W	563.917	527.773	388.349	275.533	333.161	284.254	493.347	297.649	1.65748	0.700715	DOWN	3.29412e-05	0.000203555
1626	YHR046C	50.5001	55.9118	59.6187	108.313	74.6945	92.1553	55.3435	91.721	1.6573	-0.673048	UP	0.00464175	0.0162335
786	YPR127W	823.899	757.351	653.321	529.214	431.568	388.091	744.857	449.624	1.65662	0.70103	DOWN	6.02015e-06	4.35427e-05
1065	YDR490C	272.139	188.914	172.232	323.039	337.904	388.091	211.095	349.678	1.65649	-0.695191	UP	0.000149144	0.000796137
820	YLR433C	737.862	689.579	633.448	480.758	435.125	328.384	686.963	414.756	1.65631	0.699753	DOWN	8.73901e-06	6.05869e-05
1593	YGL226W	87.9075	106.741	117.581	123.515	244.239	149.266	104.076	172.34	1.6559	-0.667434	UP	0.00396742	0.0141587
1015	YLR154C	177.685	148.251	215.29	278.384	284.551	332.278	180.409	298.404	1.65405	-0.692183	UP	9.81527e-05	0.000549752
1411	YOL153C	147.759	135.544	113.441	64.6078	81.8083	93.4532	132.248	79.9564	1.654	0.684892	DOWN	0.00161672	0.00651384
1058	YDL212W	187.037	204.163	235.991	126.365	124.491	128.498	209.064	126.451	1.65331	0.693572	DOWN	0.000138685	0.000745203
624	YHR003C	367.528	428.657	396.63	656.529	601.113	713.879	397.605	657.174	1.65283	-0.704528	UP	5.78329e-07	5.26891e-06
685	YBR106W	2943.97	2959.94	4052.41	1792.87	2074.85	2158.51	3318.77	2008.74	1.65217	0.703767	DOWN	1.68741e-06	1.40043e-05
1173	YDR276C	1217.61	1867.96	1503.72	1027.07	1137.02	613.936	1529.76	926.009	1.652	0.685965	DOWN	0.00038148	0.00184814
842	YHR141C	305.806	289.725	370.961	563.418	589.257	443.903	322.164	532.193	1.65193	-0.699521	UP	1.38648e-05	9.36122e-05
873	YDR492W	614.418	849.69	900.904	450.354	435.125	546.442	788.337	477.307	1.65164	0.699306	DOWN	2.00596e-05	0.000130629
465	YCR034W	10580.7	13844.1	12081.9	7703.53	7403.06	6998.61	12168.9	7368.4	1.6515	0.708024	DOWN	2.54783e-08	3.11493e-07
567	YCR059C	1179.27	1195.33	1415.94	806.647	807.412	681.43	1263.51	765.163	1.6513	0.704643	DOWN	2.3723e-07	2.37858e-06
696	YKL207W	1496.3	1181.77	1207.28	685.983	767.101	902.083	1295.12	785.056	1.64971	0.702279	DOWN	1.8744e-06	1.53283e-05
424	YKL198C	3288.12	2824.39	2972.65	1974.34	1800.97	1734.08	3028.39	1836.46	1.64903	0.706646	DOWN	6.33824e-09	8.49832e-08
751	YAL054C	937.057	1069.1	734.469	1544.89	1623.12	1343.39	913.542	1503.8	1.64612	-0.697374	UP	3.81915e-06	2.89106e-05
1136	YHR161C	150.565	135.544	101.849	211.876	219.341	206.376	129.319	212.531	1.64346	-0.684095	UP	0.000277897	0.00139071
453	YOR167C	5097.7	5245.54	4894.53	3393.81	3197.64	2682.89	5079.26	3091.44	1.643	0.700976	DOWN	1.7371e-08	2.18e-07
838	YFL047W	222.574	264.31	252.551	457.955	396	360.833	246.479	404.929	1.64286	-0.693532	UP	1.20085e-05	8.14659e-05
761	YKL164C	25880.4	33174.3	34500.2	57317.6	40914.8	55446.3	31184.9	51226.2	1.64266	-0.693841	UP	4.44994e-06	3.31589e-05
1189	YLL050C	238.473	304.126	279.049	120.665	199.185	180.417	273.882	166.756	1.64242	0.685596	DOWN	0.000408669	0.00195398
1746	YNL270C	47.6945	42.3574	61.2747	78.8595	86.5508	83.0696	50.4422	82.8266	1.64201	-0.651751	UP	0.007438	0.0242166
484	YGR282C	9135.84	8195.31	8720.06	14070.2	16281	12424.1	8683.74	14258.5	1.64197	-0.699825	UP	4.19679e-08	4.92949e-07
1213	YOR047C	106.611	120.295	148.219	229.928	173.102	212.866	125.042	205.298	1.64184	-0.678153	UP	0.000458847	0.00215132
1546	YAL037W	56.1112	77.9376	69.5551	111.163	125.677	97.3471	67.868	111.396	1.64136	-0.66328	UP	0.00302241	0.0111141
322	YNR021W	3268.48	3259.83	3310.49	2038	2021.49	1936.56	3279.6	1998.68	1.64088	0.702667	DOWN	1.86889e-10	3.29958e-09
719	YLR091W	750.955	830.205	741.093	521.613	388.886	504.907	774.084	471.802	1.6407	0.69229	DOWN	2.75829e-06	2.18093e-05
1243	YJL217W	162.722	162.652	153.187	105.463	103.15	83.0696	159.521	97.2273	1.6407	0.671254	DOWN	0.000589237	0.00269494
1247	YPR108W	234.732	386.3	212.806	435.152	414.97	517.887	277.946	456.003	1.64062	-0.674627	UP	0.000597323	0.00272316
516	YPL085W	622.834	604.017	656.633	1128.74	946.131	1015.01	627.828	1029.96	1.64051	-0.698524	UP	9.10542e-08	1.00318e-06
1389	YHR177W	84.1668	68.619	102.677	133.016	145.832	140.18	85.1541	139.676	1.64027	-0.668056	UP	0.00145953	0.00597369
463	YGL253W	3583.63	3126.82	3794.89	2155.81	1970.51	2279.22	3501.78	2135.18	1.64004	0.698778	DOWN	2.4685e-08	3.02444e-07
441	YPR114W	1662.76	1909.47	1898.69	1143.94	1138.2	1053.94	1823.64	1112.03	1.63992	0.698906	DOWN	1.31203e-08	1.69136e-07
539	YJL198W	1604.78	1511.31	1542.63	922.561	834.682	1085.1	1552.91	947.446	1.63905	0.696752	DOWN	1.457e-07	1.53675e-06
1055	YDL223C	228.186	207.551	221.086	147.268	118.563	134.988	218.941	133.606	1.6387	0.678225	DOWN	0.000137973	0.000743459
1507	YLR045C	59.8519	73.7019	61.2747	111.163	105.521	102.539	64.9429	106.408	1.63848	-0.664514	UP	0.00250028	0.00943203
506	YBR127C	3951.16	3330.14	3736.1	2036.1	2170.88	2519.34	3672.47	2242.11	1.63795	0.696521	DOWN	6.53433e-08	7.34143e-07
1678	YDR444W	114.093	83.8677	86.1159	58.9071	50.982	63.6001	94.6921	57.8297	1.63743	0.652756	DOWN	0.00594627	0.0201457
1358	YNL021W	153.371	139.779	120.893	88.3606	85.3652	79.1757	138.014	84.3005	1.63717	0.665309	DOWN	0.00121693	0.00509445
1294	YPL159C	111.287	161.805	105.161	229.928	179.03	210.27	126.084	206.409	1.63707	-0.672004	UP	0.000842608	0.00370188
841	YIR037W	296.454	317.681	334.527	191.923	196.814	190.8	316.221	193.179	1.63693	0.687442	DOWN	1.34485e-05	9.09095e-05
1336	YJL168C	76.6853	104.199	100.192	148.218	174.287	137.584	93.6923	153.363	1.63688	-0.667474	UP	0.00108553	0.00461918
1344	YOR374W	722.899	575.214	314.654	803.797	950.873	885.21	537.589	879.96	1.63686	-0.669422	UP	0.00115215	0.0048735
984	YPR032W	196.389	149.098	158.983	280.284	258.467	286.85	168.157	275.2	1.63657	-0.683905	UP	6.60097e-05	0.000381367
546	YNL208W	1951.73	1972.16	2010.47	1176.24	1399.04	1051.35	1978.12	1208.88	1.63633	0.693447	DOWN	1.7093e-07	1.77974e-06
340	YHR025W	20370.2	18415.3	18624.2	33295.8	30060.4	30580	19136.6	31312.1	1.63624	-0.698609	UP	3.87056e-10	6.45283e-09
1132	YDR507C	117.834	122.837	130.002	239.429	182.587	184.311	123.557	202.109	1.63575	-0.679665	UP	0.000274103	0.00137597
1421	YFL017C	115.028	129.614	158.155	84.5602	86.5508	75.2818	134.266	82.1309	1.63477	0.66383	DOWN	0.00174033	0.00696254
479	YGL200C	7391.71	8513.84	8803.69	5504.01	5117.17	4500.03	8236.42	5040.4	1.63408	0.693137	DOWN	3.90347e-08	4.63657e-07
1658	YDR270W	72.9446	63.5361	56.3065	129.216	107.892	77.8777	64.2624	104.995	1.63385	-0.661022	UP	0.00528566	0.0181236
1320	YOL089C	86.0372	86.4091	107.645	134.916	169.545	153.159	93.3637	152.54	1.63383	-0.664084	UP	0.000988101	0.00425557
652	YKL174C	651.825	647.221	588.734	381.946	423.269	350.45	629.26	385.222	1.6335	0.688118	DOWN	1.07957e-06	9.40346e-06
554	YER001W	990.363	1013.19	1069	636.577	686.478	559.422	1024.18	627.492	1.63218	0.689483	DOWN	1.83468e-07	1.8826e-06
1457	YBL034C	80.426	75.3962	81.1476	129.216	104.335	153.159	78.99	128.903	1.6319	-0.659492	UP	0.00202806	0.00791618
1375	YKL124W	130.926	114.365	79.4916	165.32	165.988	198.588	108.261	176.632	1.63154	-0.664304	UP	0.00135439	0.00559979
1039	YOR298C-A	840.733	1458.79	972.116	715.436	665.137	625.618	1090.55	668.73	1.63077	0.675216	DOWN	0.00012544	0.00068636
1220	YDR405W	97.2594	130.461	112.613	203.324	165.988	185.609	113.444	184.974	1.63052	-0.669854	UP	0.000477854	0.0022249
1794	YDR261C-C	89.7779	78.7848	146.563	133.016	147.018	233.633	105.042	171.222	1.63004	-0.638392	UP	0.00873981	0.0276956
549	YOL097C	1086.69	923.392	1105.43	625.175	656.838	629.511	1038.5	637.175	1.62986	0.688335	DOWN	1.77874e-07	1.83857e-06
490	YDR395W	2207.04	2283.06	2515.58	1589.54	1377.7	1331.71	2335.23	1432.98	1.62963	0.688738	DOWN	4.5538e-08	5.28333e-07
796	YIL095W	483.491	570.978	433.891	774.343	726.79	924.149	496.12	808.427	1.6295	-0.681692	UP	6.6824e-06	4.77254e-05
1673	YDR255C	101	136.391	96.8803	82.66	62.8383	59.7062	111.424	68.4015	1.62897	0.642222	DOWN	0.00567904	0.0192979
845	YER118C	403.065	399.854	361.024	261.281	243.054	210.27	387.981	238.202	1.62879	0.676713	DOWN	1.43556e-05	9.6582e-05
1156	YNL153C	389.038	254.992	490.198	612.824	614.155	620.426	378.076	615.802	1.62878	-0.669864	UP	0.00032567	0.00160158
1261	YGR049W	233.797	361.732	411.534	204.275	228.826	185.609	335.688	206.236	1.62768	0.666183	DOWN	0.000677752	0.00305553
1148	YMR020W	237.537	283.795	212.806	145.368	129.233	176.523	244.713	150.375	1.62735	0.671709	DOWN	0.000305243	0.00151159
1262	YKL052C	158.047	193.997	182.168	117.814	90.1077	120.71	178.071	109.544	1.62556	0.663771	DOWN	0.000682444	0.00307424
536	YPL058C	884.686	920.85	801.54	1561.04	1365.84	1310.94	869.026	1412.61	1.62551	-0.685992	UP	1.28694e-07	1.36497e-06
943	YAL022C	375.945	341.401	368.477	264.132	201.557	202.482	361.941	222.724	1.62507	0.669583	DOWN	4.34397e-05	0.000261882
1298	YAR033W	138.408	153.334	164.779	84.5602	105.521	90.8573	152.174	93.6461	1.62499	0.665331	DOWN	0.000862805	0.00377893
321	YIL052C	8310.07	8873.03	8681.14	5170.52	5497.75	5248.96	8621.41	5305.74	1.62492	0.689517	DOWN	1.79151e-10	3.17281e-09
324	YGL234W	25373.5	27223.1	28390.1	16641.3	16322.5	16883.9	26995.6	16615.9	1.62468	0.689203	DOWN	2.01982e-10	3.54403e-09
625	YNR048W	429.251	517.608	470.325	770.543	725.604	806.034	472.394	767.394	1.62448	-0.681668	UP	5.85667e-07	5.32722e-06
1310	YML093W	85.102	105.894	126.69	160.569	180.215	175.225	105.895	172.003	1.62428	-0.657181	UP	0.000931659	0.00404311
1975	YDL133C-A	64.5279	110.976	68.7271	49.406	56.9101	44.1307	81.4105	50.1489	1.62337	0.62859	DOWN	0.0167949	0.0483472
660	YJL133W	1445.8	1430.83	1450.72	938.713	724.418	1003.32	1442.45	888.819	1.62289	0.680061	DOWN	1.22951e-06	1.05905e-05
1043	YPR190C	230.991	191.456	209.493	307.837	298.778	417.944	210.647	341.52	1.62129	-0.66619	UP	0.000127956	0.00069744
1459	YER168C	72.0094	83.8677	80.3196	111.163	145.832	125.902	78.7322	127.633	1.6211	-0.64948	UP	0.00203183	0.00791702
662	YBR089C-A	793.038	770.058	684.787	446.554	513.377	427.029	749.294	462.32	1.62073	0.677904	DOWN	1.28465e-06	1.1032e-05
1401	YHL019C	211.352	172.818	110.129	231.828	279.808	289.445	164.766	267.027	1.62064	-0.655295	UP	0.00152978	0.00620756
556	YPL137C	800.52	741.255	852.878	1431.82	1216.45	1231.77	798.218	1293.35	1.62029	-0.681097	UP	1.8711e-07	1.91316e-06
638	YOL051W	489.103	443.059	527.46	764.842	746.945	851.463	486.54	787.75	1.61909	-0.676884	UP	7.53833e-07	6.71715e-06
1690	YNL005C	52.3704	61.8418	56.3065	86.4604	82.9939	106.433	56.8396	91.9624	1.61793	-0.63613	UP	0.00623365	0.0209446
686	YMR123W	1674.92	2128.04	2196.78	1132.54	1195.11	1381.03	1999.91	1236.23	1.61776	0.676323	DOWN	1.71898e-06	1.42455e-05
1270	YMR001C	121.574	89.7977	124.206	184.322	167.173	190.8	111.859	180.765	1.61601	-0.656942	UP	0.00070443	0.0031533
1469	YIR010W	84.1668	138.085	126.69	172.921	167.173	223.249	116.314	187.781	1.61444	-0.643116	UP	0.00214577	0.0083041
1116	YOR373W	210.417	289.725	266.628	420.901	326.048	490.63	255.59	412.526	1.61402	-0.658384	UP	0.000235159	0.00119685
1085	YNL323W	296.454	457.46	385.865	244.179	243.054	219.356	379.927	235.53	1.61307	0.660357	DOWN	0.000172331	0.00090295
1619	YHR207C	79.4909	65.2304	72.8673	92.1611	118.563	140.18	72.5295	116.968	1.61269	-0.634775	UP	0.00458581	0.0160958
1394	YMR213W	84.1668	78.7848	85.2878	146.318	116.191	137.584	82.7465	133.364	1.61172	-0.650505	UP	0.00149467	0.00609118
469	YKL152C	60192.3	51614.2	50087.1	32440.7	31611.2	36424.7	53964.6	33492.2	1.61126	0.674526	DOWN	3.02734e-08	3.66961e-07
1829	YJR039W	78.5557	71.1605	86.1159	49.406	45.0538	51.9185	78.6107	48.7928	1.61111	0.629737	DOWN	0.00993456	0.0308792
560	YHR132C	612.547	532.009	537.396	891.207	905.819	912.467	560.651	903.165	1.61092	-0.672787	UP	2.03968e-07	2.07064e-06
1588	YDR253C	98.1946	137.238	122.549	77.9094	64.0239	80.4736	119.327	74.1356	1.60958	0.640367	DOWN	0.00379946	0.013602
1177	YGR106C	375.01	278.712	266.628	217.576	190.886	163.543	306.783	190.668	1.60899	0.648989	DOWN	0.000389169	0.00187653
1171	YLR131C	185.167	136.391	172.232	276.483	218.155	299.829	164.597	264.823	1.60892	-0.654795	UP	0.000375932	0.00182508
654	YHR186C	532.121	577.755	492.682	936.813	776.586	864.443	534.186	859.28	1.60858	-0.669185	UP	1.13262e-06	9.84551e-06
1131	YER053C	156.176	116.059	132.486	220.427	211.042	219.356	134.907	216.941	1.60808	-0.656734	UP	0.00027016	0.00135796
1560	YBR156C	72.9446	76.2434	62.9308	132.066	109.078	99.9431	70.7062	113.696	1.608	-0.644898	UP	0.00327863	0.0119481
462	YHR108W	1297.1	1247.85	1268.55	1999.04	2230.17	1902.81	1271.17	2044.01	1.60797	-0.672038	UP	2.42027e-08	2.97819e-07
507	YJR074W	789.297	874.257	893.452	1400.47	1293.52	1413.48	852.336	1369.16	1.60636	-0.66942	UP	6.5554e-08	7.35059e-07
1796	YKR045C	115.028	99.9635	144.906	79.8096	93.6646	50.6205	119.966	74.6982	1.60601	0.622934	DOWN	0.00893239	0.0282743
1843	YBR197C	163.658	101.658	112.613	80.7597	53.3532	101.241	125.976	78.4513	1.60579	0.6246	DOWN	0.0107508	0.0331625
1194	YFL034C-A	178.621	196.538	149.875	233.728	271.509	337.47	175.011	280.902	1.60505	-0.647454	UP	0.00041862	0.00199224
1084	YDR216W	214.158	225.341	154.015	331.59	315.377	305.021	197.838	317.329	1.60399	-0.655278	UP	0.000171411	0.000898959
520	YCL009C	44415.7	35546.3	36238.2	25850.7	23571.5	23023.2	38733.4	24148.5	1.60397	0.667225	DOWN	1.02165e-07	1.11694e-06
571	YDR210W-B	890.298	776.835	779.183	1285.5	1419.2	1218.79	815.439	1307.83	1.60384	-0.666712	UP	2.53077e-07	2.51969e-06
1317	YLR439W	264.658	277.018	469.497	582.42	458.838	580.189	337.057	540.482	1.60353	-0.644385	UP	0.000964517	0.00416346
1008	YJL098W	147.759	169.43	180.512	271.733	253.724	272.572	165.9	266.01	1.60343	-0.65405	UP	8.91459e-05	0.000502772
1824	YNL107W	86.0372	82.1734	94.3962	44.6554	68.7664	50.6205	87.5356	54.6808	1.60085	0.627047	DOWN	0.00975309	0.0303982
1474	YJL116C	123.445	111.824	91.9121	194.773	200.371	128.498	109.06	174.548	1.60047	-0.642503	UP	0.0021898	0.00844573
1747	YFR002W	63.5927	49.9818	86.1159	110.213	105.521	103.837	66.5634	106.524	1.60033	-0.625318	UP	0.00744176	0.0242166
1646	YGL051W	105.676	99.9635	91.0841	58.9071	61.6526	64.8981	98.9079	61.8193	1.59995	0.631167	DOWN	0.00497023	0.0171663
848	YOL056W	403.065	453.224	382.553	264.132	243.054	267.38	412.948	258.189	1.5994	0.65626	DOWN	1.5199e-05	0.000101894
1923	YOR211C	42.0834	45.746	48.0262	73.1588	82.9939	61.0042	45.2852	72.3856	1.59844	-0.615919	UP	0.0142019	0.0419855
1795	YOR382W	219.769	112.671	125.862	100.712	91.2933	94.7512	152.767	95.5856	1.59822	0.618549	DOWN	0.0088036	0.0278822
1093	YGR009C	211.352	153.334	161.467	283.134	264.395	293.339	175.384	280.289	1.59814	-0.650119	UP	0.000192005	0.000998674
564	YBR011C	14486	11954.1	13515.2	7609.47	8014.84	9380.37	13318.5	8334.89	1.59792	0.661496	DOWN	2.26464e-07	2.28271e-06
607	YDR039C	3160	2396.58	2564.43	4130.15	4530.28	4311.83	2707	4324.09	1.59737	-0.660154	UP	4.96862e-07	4.65942e-06
993	YNL106C	331.056	335.471	395.802	654.629	446.982	594.466	354.11	565.359	1.59657	-0.650917	UP	7.40962e-05	0.000424207
766	YHR045W	329.186	334.624	288.985	533.014	503.892	484.14	317.598	507.015	1.59641	-0.657513	UP	4.65947e-06	3.45811e-05
533	YPR063C	3566.8	3722.37	4113.69	2269.82	2212.38	2660.82	3800.95	2381.01	1.59636	0.661082	DOWN	1.27463e-07	1.35952e-06
1409	YKR097W	115.963	116.059	131.658	233.728	205.114	141.478	121.227	193.44	1.59569	-0.64066	UP	0.00158202	0.00638311
1153	YOR162C	259.982	201.621	239.303	141.567	158.874	138.882	233.635	146.441	1.59542	0.643812	DOWN	0.000317184	0.00156391
628	YNL288W	1513.13	1524.02	1489.64	2314.48	2109.23	2795.81	1508.93	2406.51	1.59484	-0.657245	UP	6.34472e-07	5.74359e-06
948	YER136W	333.862	361.732	338.667	186.222	228.826	233.633	344.754	216.227	1.5944	0.653958	DOWN	4.44683e-05	0.000266669
673	YNL183C	548.019	527.773	462.873	883.606	769.472	799.544	512.888	817.541	1.59399	-0.657175	UP	1.45689e-06	1.23067e-05
1875	YMR091C	46.7593	59.3004	42.2299	79.8096	74.6945	81.7716	49.4299	78.7586	1.59334	-0.613489	UP	0.0123793	0.0375196
1420	YDR372C	143.084	212.634	178.856	102.612	103.15	129.796	178.191	111.853	1.59309	0.638397	DOWN	0.00173956	0.00696254
1640	YDL012C	215.093	345.637	477.777	257.481	206.299	188.204	346.169	217.328	1.59284	0.623695	DOWN	0.00482058	0.0167104
918	YHR143W-A	450.76	583.685	666.57	918.761	816.897	973.471	567.005	903.043	1.59265	-0.648197	UP	3.24035e-05	0.000200686
1228	YDL246C	133.732	167.735	120.065	234.678	205.114	231.037	140.511	223.61	1.59141	-0.639528	UP	0.000508812	0.00235387
1248	YNR012W	232.861	316.833	380.069	181.472	199.185	203.78	309.921	194.812	1.59087	0.640696	DOWN	0.000608219	0.00277061
670	YBR241C	1384.08	1157.2	1057.4	1933.48	2029.79	1761.33	1199.56	1908.2	1.59075	-0.653769	UP	1.42604e-06	1.21e-05
908	YAL002W	335.732	380.37	353.572	212.826	215.784	244.017	356.558	224.209	1.59029	0.649929	DOWN	2.92888e-05	0.000183378
810	YBL100W-B	384.362	332.082	341.151	592.871	591.628	497.119	352.532	560.54	1.59004	-0.651852	UP	7.88795e-06	5.53617e-05
677	YJR059W	1512.2	1293.6	1100.46	2086.45	2048.76	2074.14	1302.08	2069.79	1.58959	-0.652496	UP	1.56703e-06	1.31589e-05
1259	YBR088C	184.232	250.756	209.493	265.082	347.389	411.454	214.827	341.308	1.58876	-0.631464	UP	0.000662566	0.00299181
1230	YJR159W	168.334	167.735	116.753	234.678	240.682	244.017	150.941	239.792	1.58865	-0.637863	UP	0.00051288	0.00237051
1855	YFL060C	109.417	88.9506	69.5551	134.916	97.2215	193.396	89.3075	141.845	1.58827	-0.610833	UP	0.0112824	0.0345772
954	YDR020C	396.519	402.395	507.587	292.635	269.137	260.89	435.5	274.221	1.58814	0.643504	DOWN	4.72774e-05	0.000281731
1051	YNL116W	227.25	266.852	314.654	457.955	362.802	463.372	269.585	428.043	1.58778	-0.640482	UP	0.000133513	0.00072219
1697	YGR074W	109.417	116.059	142.422	56.0568	77.0658	98.6451	122.633	77.2559	1.58736	0.628602	DOWN	0.00644525	0.0215791
545	YEL007W	1561.76	1786.64	1779.45	1153.44	1035.05	1042.26	1709.28	1076.92	1.5872	0.652044	DOWN	1.68938e-07	1.76222e-06
1314	YDR324C	157.111	220.259	216.118	318.288	244.239	379.005	197.829	313.844	1.58644	-0.629839	UP	0.000945384	0.00409019
1723	YMR062C	96.3242	90.6449	103.505	52.2563	71.1377	59.7062	96.8246	61.0334	1.58642	0.620746	DOWN	0.00694992	0.0229311
691	YJR048W	721.964	743.796	650.837	985.269	1235.42	1137.01	705.532	1119.24	1.58637	-0.648421	UP	1.82184e-06	1.49887e-05
1903	YML128C	194.519	177.054	86.1159	94.0613	98.4071	96.0492	152.563	96.1725	1.58635	0.606461	DOWN	0.0134664	0.0402214
561	YDR172W	1280.27	1276.65	1548.43	2214.72	2134.13	2162.4	1368.45	2170.42	1.58604	-0.65123	UP	2.10435e-07	2.13248e-06
797	YNL130C	861.307	943.723	708.8	514.012	538.275	533.462	837.943	528.583	1.58526	0.646409	DOWN	6.74623e-06	4.81208e-05
940	YLR079W	1263.44	1591.79	2007.16	2537.76	2371.26	2795.81	1620.8	2568.27	1.58457	-0.641525	UP	4.12339e-05	0.000249378
1740	YBR020W	99.1298	121.989	94.3962	72.2087	71.1377	55.8124	105.172	66.3862	1.58424	0.610185	DOWN	0.00723937	0.0236528
736	YNL284C-A	479.751	406.631	431.407	676.481	655.652	755.414	439.263	695.849	1.58413	-0.646255	UP	3.30698e-06	2.55437e-05
641	YDL029W	2517.52	2701.56	2074.23	1593.34	1498.63	1512.13	2431.1	1534.7	1.58409	0.647969	DOWN	7.77039e-07	6.89153e-06
883	YEL002C	988.492	1440.15	1395.24	829.45	797.927	786.565	1274.63	804.647	1.58408	0.643076	DOWN	2.25113e-05	0.000144934
1168	YGL240W	232.861	289.725	240.959	181.472	156.503	144.074	254.515	160.683	1.58396	0.630914	DOWN	0.000367548	0.00178896
645	YDR038C	3078.63	2330.51	2468.38	3980.03	4342.95	4152.18	2625.84	4158.39	1.58364	-0.647848	UP	9.10789e-07	8.02765e-06
1241	YLR409C	169.269	263.463	284.845	357.243	381.772	397.176	239.192	378.73	1.58337	-0.629447	UP	0.000585773	0.00268549
1291	YLR301W	267.463	192.303	205.353	131.116	154.132	134.988	221.706	140.078	1.58273	0.62966	DOWN	0.000823979	0.00362844
1047	YJL082W	719.158	654.846	476.949	373.395	431.568	364.727	616.984	389.897	1.58243	0.636606	DOWN	0.000129318	0.000702173
802	YPL190C	487.232	429.504	539.052	829.45	692.406	781.373	485.263	767.743	1.58212	-0.644049	UP	7.03638e-06	4.98776e-05
1049	YER020W	263.723	287.183	281.533	153.919	194.443	177.821	277.48	175.394	1.58203	0.640307	DOWN	0.00013123	0.000711193
1073	YGR286C	265.593	323.611	293.953	183.372	165.988	208.972	294.386	186.111	1.58178	0.638175	DOWN	0.0001557	0.000824934
483	YER052C	4906.92	5201.49	5089.94	3509.72	3185.78	2916.52	5066.12	3204.01	1.58118	0.648227	DOWN	4.08289e-08	4.80564e-07
1562	YNL201C	81.3612	88.1034	120.893	178.622	136.347	144.074	96.786	153.014	1.58095	-0.620787	UP	0.00338233	0.0123102
870	YOR061W	364.723	351.567	365.164	228.027	227.64	228.441	360.485	228.036	1.58082	0.640485	DOWN	1.95201e-05	0.000127684
580	YJL138C	8736.51	8469.79	9919.06	6428.47	5555.85	5174.97	9041.79	5719.77	1.5808	0.646194	DOWN	3.30224e-07	3.23677e-06
481	YOL081W	1881.6	1845.94	1729.77	1170.54	1099.08	1183.74	1819.1	1151.12	1.58029	0.64775	DOWN	4.01291e-08	4.74291e-07
975	YNL019C	425.51	381.217	341.151	220.427	262.024	244.017	382.626	242.156	1.58008	0.638528	DOWN	6.01715e-05	0.000350846
809	YJR106W	952.02	820.04	721.22	542.515	535.904	499.715	831.093	526.045	1.57989	0.640239	DOWN	7.87463e-06	5.53365e-05
1172	YBR056W-A	209.482	215.176	196.245	138.717	123.305	131.094	206.967	131.039	1.57944	0.629005	DOWN	0.000376739	0.00182744
1587	YOL076W	118.769	113.518	115.097	73.1588	80.6227	66.196	115.795	73.3258	1.57918	0.615629	DOWN	0.00378241	0.0135495
1275	YHL021C	4010.08	3485.17	2045.25	4912.09	5731.32	4422.16	3180.17	5021.86	1.57912	-0.627816	UP	0.000741205	0.0033049
1806	YHR164C	50.5001	80.4791	72.8673	126.365	101.964	93.4532	67.9488	107.261	1.57855	-0.609157	UP	0.00928849	0.0292387
791	YJR103W	2730.74	2097.54	2137.99	1303.56	1618.38	1491.36	2322.09	1471.1	1.57847	0.640975	DOWN	6.28042e-06	4.5138e-05
994	YPR189W	193.584	216.87	226.054	352.492	355.688	295.935	212.169	334.705	1.57754	-0.635449	UP	7.55755e-05	0.00043224
413	YBR221C	9106.85	8708.68	8152.85	5678.83	5345.99	5443.65	8656.13	5489.49	1.57685	0.646191	DOWN	5.18113e-09	7.13189e-08
1269	YDR500C	221.639	260.075	211.977	123.515	139.904	176.523	231.23	146.647	1.57678	0.631919	DOWN	0.000702011	0.00314494
1992	YLL064C	90.7131	75.3962	95.2243	67.4581	58.0957	40.2368	87.1112	55.2636	1.57629	0.587602	DOWN	0.0172774	0.0492587
1993	YNR076W	90.7131	75.3962	95.2243	67.4581	58.0957	40.2368	87.1112	55.2636	1.57629	0.587602	DOWN	0.0172774	0.0492587
996	YBR252W	389.973	542.175	488.542	303.087	316.563	281.658	473.563	300.436	1.57626	0.633748	DOWN	7.60575e-05	0.000434123
604	YPR113W	1968.57	2039.93	1977.35	1328.26	1374.14	1095.48	1995.28	1265.96	1.5761	0.64126	DOWN	4.92993e-07	4.64018e-06
934	YER005W	412.417	387.147	385.037	258.431	218.155	275.168	394.867	250.585	1.57578	0.634818	DOWN	3.91272e-05	0.000238156
531	YIL051C	56858.4	66807.8	66794.4	39669.2	37253.6	43972.3	63486.9	40298.4	1.57542	0.642761	DOWN	1.25562e-07	1.3443e-06
534	YGR027C	30358	36407	30434.5	19674	22120.3	19939.3	32399.9	20577.9	1.5745	0.641949	DOWN	1.28182e-07	1.36464e-06
1272	YDL188C	254.371	382.064	323.763	219.476	220.527	170.033	320.066	203.345	1.574	0.622091	DOWN	0.000711554	0.00318018
1281	YKR100C	188.908	174.513	174.716	122.565	109.078	110.327	179.379	113.99	1.57364	0.619876	DOWN	0.000784946	0.00348354
1347	YDR003W	586.362	473.556	421.471	321.139	398.371	221.951	493.796	313.82	1.5735	0.618603	DOWN	0.00118259	0.00499052
811	YGL167C	1070.79	908.99	901.732	691.683	547.76	591.871	960.504	610.438	1.57347	0.634051	DOWN	8.14022e-06	5.70618e-05
657	YFL036W	410.547	445.6	423.127	676.481	667.508	668.45	426.425	670.813	1.57311	-0.638318	UP	1.18593e-06	1.02618e-05
1099	YPL008W	231.926	251.603	231.022	150.118	145.832	158.351	238.184	151.434	1.57286	0.628822	DOWN	0.000202648	0.00104828
741	YNR070W	548.955	581.991	571.346	361.994	342.646	377.707	567.43	360.782	1.57278	0.637281	DOWN	3.41047e-06	2.61654e-05
1701	YLR105C	94.4538	99.9635	101.849	64.6078	62.8383	61.0042	98.7553	62.8167	1.57212	0.605967	DOWN	0.00648111	0.0216608
1061	YGL039W	329.186	375.287	292.297	227.077	211.042	195.992	332.256	211.37	1.57192	0.625773	DOWN	0.000144365	0.000773532
1830	YMR039C	134.667	99.9635	129.174	95.0114	80.6227	55.8124	121.268	77.1488	1.57187	0.592594	DOWN	0.0100008	0.0310679
526	YER023W	2304.3	1999.27	2181.05	1446.07	1363.47	1316.13	2161.54	1375.23	1.57177	0.639043	DOWN	1.16169e-07	1.25555e-06
457	YNL071W	11728.2	10120	10695.8	7011.84	6601.57	7097.25	10848	6903.56	1.57136	0.640674	DOWN	1.84728e-08	2.29798e-07
706	YMR011W	14247.6	11539.9	10598.9	7148.66	8283.98	7733.26	12128.8	7721.97	1.57068	0.635658	DOWN	2.12483e-06	1.711e-05
1654	YDR105C	258.111	275.323	187.136	193.823	162.431	102.539	240.19	152.931	1.57058	0.601187	DOWN	0.00517085	0.0177729
1858	YMR169C	111.287	81.3262	122.549	61.7574	81.8083	57.1103	105.054	66.892	1.57051	0.598945	DOWN	0.0116341	0.0355973
428	YBL045C	1767.5	1714.63	1720.66	2759.13	2668.85	2742.59	1734.26	2723.52	1.57042	-0.640556	UP	7.63622e-09	1.0143e-07
1231	YOL158C	1139.99	859.856	704.66	557.717	691.221	473.756	901.503	574.231	1.56993	0.621071	DOWN	0.000523195	0.00241558
976	YGR220C	216.028	232.966	225.226	350.592	392.443	315.405	224.74	352.813	1.56987	-0.629203	UP	6.11502e-05	0.000356187
579	YHR041C	1711.39	1585.86	1888.75	2896.9	2750.66	2492.09	1728.67	2713.21	1.56954	-0.637072	UP	3.29292e-07	3.23321e-06
1736	YJL163C	141.213	134.697	128.346	111.163	84.1796	62.3022	134.752	85.8817	1.56904	0.593047	DOWN	0.00714671	0.0234038
1513	YDR534C	149.63	94.0335	164.779	224.227	219.341	197.29	136.148	213.619	1.56903	-0.614044	UP	0.00256618	0.00964224
1615	YJR008W	113.158	130.461	157.327	90.2609	91.2933	73.9838	133.648	85.1793	1.56902	0.60643	DOWN	0.00443829	0.0156233
1497	YKR049C	86.0372	94.8806	88.6	147.268	120.934	154.457	89.8392	140.886	1.56821	-0.611984	UP	0.00238505	0.00906094
733	YOL130W	643.408	591.31	652.493	402.849	382.958	417.944	629.07	401.25	1.56778	0.632783	DOWN	3.22513e-06	2.50135e-05
650	YBR041W	1891.88	1843.39	1525.24	1104.03	1169.03	1082.5	1753.51	1118.52	1.5677	0.633773	DOWN	1.01982e-06	8.91952e-06
1121	YBR107C	326.38	372.745	310.514	231.828	237.126	175.225	336.546	214.726	1.56733	0.619476	DOWN	0.000251436	0.00127512
1385	YER081W	146.824	174.513	187.136	114.964	104.335	105.135	169.491	108.145	1.56726	0.61386	DOWN	0.00144963	0.00594601
1236	YML085C	1380.34	1742.58	2085.83	1304.51	800.299	1218.79	1736.25	1107.86	1.5672	0.619256	DOWN	0.000556858	0.00256128
855	YCL011C	555.501	474.403	475.293	303.087	322.491	334.874	501.732	320.15	1.56718	0.630299	DOWN	1.62054e-05	0.000107752
1410	YNL098C	208.547	206.704	157.327	117.814	138.718	109.029	190.859	121.854	1.5663	0.612167	DOWN	0.00161336	0.00650493
1012	YJL124C	360.047	332.929	295.609	212.826	200.371	218.058	329.528	210.418	1.56607	0.62397	DOWN	9.46952e-05	0.000531959
548	YHR188C	4485.15	4033.27	3900.88	5835.6	6895.61	6716.95	4139.77	6482.72	1.56596	-0.634164	UP	1.77311e-07	1.83857e-06
627	YAL038W	131154	119116	132553	86699.8	69238.3	88561.2	127608	81499.8	1.56574	0.632839	DOWN	6.2461e-07	5.66333e-06
600	YDR247W	1138.12	1187.7	1083.9	772.443	700.706	704.793	1136.57	725.981	1.56557	0.632079	DOWN	4.40355e-07	4.17236e-06
500	YKL006W	2908.43	3013.31	3212.78	1902.13	2081.96	1850.89	3044.84	1944.99	1.56547	0.63481	DOWN	5.91176e-08	6.72167e-07
1285	YLR392C	129.056	127.919	119.237	171.021	219.341	198.588	125.404	196.317	1.56547	-0.614204	UP	0.000803465	0.00355463
857	YHR005C	313.287	354.955	358.54	516.862	591.628	497.119	342.261	535.203	1.56373	-0.625825	UP	1.68759e-05	0.000111948
803	YNL134C	2486.66	2121.26	1781.94	3517.32	3434.76	3033.34	2129.95	3328.47	1.5627	-0.627516	UP	7.27855e-06	5.15299e-05
643	YJL192C	2974.83	2732.05	2739.15	1673.15	2059.43	1676.97	2815.34	1803.18	1.56132	0.628861	DOWN	8.05093e-07	7.11813e-06
644	YOL019W	548.019	552.341	503.447	839.901	837.053	826.802	534.602	834.585	1.56113	-0.628913	UP	8.15678e-07	7.20051e-06
1938	YMR201C	51.4353	81.3262	82.8037	100.712	142.275	93.4532	71.8551	112.147	1.56074	-0.58531	UP	0.0148015	0.0434193
737	YCR051W	1245.67	1064.87	1290.08	800.946	697.149	809.928	1200.21	769.341	1.56004	0.625702	DOWN	3.35135e-06	2.58173e-05
1324	YGL157W	215.093	227.036	177.2	116.864	133.976	146.67	206.443	132.503	1.55802	0.613054	DOWN	0.00101392	0.0043536
1716	YOR118W	149.63	248.214	188.792	125.415	157.688	93.4532	195.546	125.519	1.5579	0.594922	DOWN	0.00681444	0.0225758
486	YDR225W	3737.01	4141.71	3929.86	2386.69	2539.61	2654.33	3936.19	2526.88	1.55773	0.628574	DOWN	4.41193e-08	5.16087e-07
1290	YLR190W	235.667	236.354	362.68	492.159	420.898	386.793	278.234	433.283	1.55726	-0.61037	UP	0.000819041	0.00361014
1081	YDL237W	748.149	1102.99	809.82	497.86	573.844	637.299	886.986	569.668	1.55702	0.617396	DOWN	0.000162335	0.000852934
1353	YAL063C	189.843	167.735	220.258	129.216	117.377	124.604	192.612	123.732	1.55668	0.606668	DOWN	0.00120312	0.00505695
1528	YOR315W	94.4538	102.505	125.034	146.318	161.245	193.396	107.331	166.986	1.55581	-0.596547	UP	0.0027696	0.0103044
967	YPR118W	590.103	688.732	586.25	385.746	467.137	346.556	621.695	399.813	1.55496	0.616495	DOWN	5.41607e-05	0.000318411
1017	YGL245W	713.547	508.289	604.467	372.445	433.94	368.621	608.768	391.669	1.55429	0.614376	DOWN	9.94917e-05	0.000556441
540	YDR354W	1562.7	1553.67	1565.82	1006.17	947.316	1059.14	1560.73	1004.21	1.55419	0.624372	DOWN	1.48407e-07	1.5624e-06
935	YBL002W	3556.51	5019.35	5287.02	3219.94	2954.58	2746.49	4620.96	2973.67	1.55396	0.616453	DOWN	3.94775e-05	0.000240032
1820	YGR212W	104.741	111.824	90.256	70.3085	54.5389	72.6859	102.274	65.8444	1.55326	0.587503	DOWN	0.00967478	0.0302204
1048	YHR100C	606.001	695.509	844.598	1019.47	979.328	1333.01	715.369	1110.6	1.55249	-0.611119	UP	0.000129604	0.000703053
1688	YPR125W	76.6853	67.7719	97.7084	113.064	130.419	132.392	80.7218	125.292	1.55214	-0.588882	UP	0.00621127	0.0209189
1918	YDL173W	63.5927	83.8677	128.346	158.669	116.191	153.159	91.9354	142.673	1.55189	-0.581157	UP	0.0141088	0.0417789
1965	YNL334C	113.158	91.492	70.3832	135.866	97.2215	193.396	91.6776	142.161	1.55067	-0.579105	UP	0.0164785	0.0476745
1369	YGR288W	265.593	242.284	230.194	139.667	201.557	134.988	246.024	158.737	1.54988	0.602314	DOWN	0.00127438	0.00529208
1397	YIL091C	104.741	99.9635	103.505	167.22	164.802	145.372	102.736	159.131	1.54893	-0.602306	UP	0.00150186	0.00611123
704	YPR069C	1310.2	1101.29	1213.9	742.039	835.867	763.201	1208.46	780.369	1.54858	0.616805	DOWN	2.0906e-06	1.68822e-05
1387	YER061C	183.297	188.914	162.295	106.413	107.892	131.094	178.169	115.133	1.5475	0.602556	DOWN	0.0014511	0.00594772
817	YHR070W	1047.41	971.679	1203.14	1745.36	1442.91	1795.08	1074.08	1661.12	1.54656	-0.612904	UP	8.54799e-06	5.94802e-05
919	YLR224W	430.186	492.193	495.994	298.336	328.419	290.743	472.791	305.833	1.54591	0.610691	DOWN	3.26219e-05	0.000201802
1460	YGR149W	274.01	277.018	182.168	152.018	173.102	149.266	244.398	158.129	1.54557	0.595009	DOWN	0.00203608	0.00792816
1013	YNR044W	599.455	661.623	807.336	505.461	425.64	407.56	689.471	446.22	1.54514	0.605539	DOWN	9.51828e-05	0.00053417
834	YGL209W	1090.43	1231.75	1137.72	1882.18	1474.92	1980.69	1153.3	1779.26	1.54276	-0.609136	UP	1.15277e-05	7.85792e-05
489	YNL190W	13082.3	12902.9	14297.7	8818.96	9106.8	8204.42	13427.7	8710.06	1.54163	0.613909	DOWN	4.45781e-08	5.18255e-07
1161	YDL093W	298.325	326.152	334.527	171.021	239.497	211.568	319.668	207.362	1.5416	0.604668	DOWN	0.00034863	0.00170711
1910	YDR246W	118.769	94.8806	115.097	53.2064	64.0239	96.0492	109.582	71.0932	1.54139	0.584946	DOWN	0.0138424	0.0411578
659	YHR094C	17076.5	15696	18709.5	24315.3	25220.7	29806.4	17160.7	26447.5	1.54117	-0.610717	UP	1.20511e-06	1.03961e-05
703	YNR016C	10204.8	8186.84	8277.89	5772.9	6205.57	5328.13	8889.83	5768.87	1.541	0.60992	DOWN	2.05412e-06	1.66112e-05
1973	YDR284C	157.111	87.2563	106.817	64.6078	84.1796	79.1757	117.061	75.9877	1.54053	0.573819	DOWN	0.0167349	0.0482199
1471	YJR138W	128.121	105.894	127.518	169.12	168.359	219.356	120.511	185.612	1.54021	-0.588393	UP	0.00215767	0.00833877
889	YAL034C	824.835	1032.67	846.254	630.876	598.742	526.972	901.254	585.53	1.53921	0.603721	DOWN	2.47731e-05	0.000158446
921	YGL215W	11663.6	14624.3	15144.8	8856.97	7572.6	10499.2	13810.9	8976.26	1.53861	0.603924	DOWN	3.32527e-05	0.000205257
1733	YBR007C	77.6205	82.1734	104.333	114.014	133.976	158.351	88.0422	135.447	1.53843	-0.574668	UP	0.00710646	0.0233123
535	YBR068C	7265.46	7030.48	6173.84	10249.8	10307.8	10928.8	6823.26	10495.5	1.53819	-0.610152	UP	1.28569e-07	1.36497e-06
1140	YLR373C	183.297	179.595	218.602	322.089	276.251	295.935	193.831	298.092	1.53789	-0.598622	UP	0.000284393	0.00141822
1798	YMR135C	129.056	99.1164	118.409	70.3085	88.9221	66.196	115.527	75.1422	1.53745	0.577197	DOWN	0.00894814	0.0282926
1331	YMR119W	332.926	267.699	247.583	163.42	216.97	171.331	282.736	183.907	1.53739	0.593076	DOWN	0.00104906	0.00448076
1225	YOR359W	300.195	365.968	487.714	609.023	543.017	621.724	384.626	591.255	1.53722	-0.594387	UP	0.000496742	0.00230529
1964	YDR516C	201.065	143.168	105.989	102.612	115.006	75.2818	150.074	97.6333	1.53712	0.56534	DOWN	0.0164595	0.0476436
1523	YDL004W	236.602	252.45	311.342	443.703	508.634	277.764	266.798	410.034	1.53687	-0.588219	UP	0.00270076	0.0100813
672	YHR020W	1525.29	1569.77	1544.29	2699.28	2233.72	2192.26	1546.45	2375.08	1.53583	-0.60652	UP	1.43695e-06	1.21564e-05
760	YGR185C	4149.42	5645.4	5030.33	3194.28	3237.95	3221.54	4941.71	3217.92	1.53568	0.604568	DOWN	4.42941e-06	3.31331e-05
1169	YGL255W	741.603	748.032	1143.52	1242.75	1292.33	1506.93	877.718	1347.34	1.53505	-0.593844	UP	0.000368011	0.00178968
1974	YOL133W	79.4909	97.4221	77.0075	50.3561	59.2814	55.8124	84.6401	55.1499	1.53473	0.57122	DOWN	0.0167961	0.0483472
661	YLR354C	4509.47	3930.77	4923.51	2982.41	2725.76	3000.89	4454.58	2903.02	1.53447	0.604787	DOWN	1.27415e-06	1.09585e-05
1339	YLR262C-A	210.417	271.087	238.475	131.116	169.545	168.735	239.993	156.465	1.53384	0.594708	DOWN	0.00110546	0.00469005
1280	YOR236W	210.417	267.699	236.819	143.467	154.132	168.735	238.311	155.445	1.5331	0.594056	DOWN	0.000765715	0.00340085
1650	YPL193W	132.796	178.748	208.665	95.0114	119.748	124.604	173.403	113.121	1.5329	0.585549	DOWN	0.00513813	0.0177032
679	YCR089W	911.807	896.283	910.841	565.318	617.712	591.871	906.31	591.634	1.53188	0.602923	DOWN	1.61039e-06	1.34831e-05
1464	YMR156C	150.565	192.303	197.073	115.914	119.748	116.817	179.98	117.493	1.53184	0.58621	DOWN	0.00209662	0.0081416
1844	YOR106W	85.102	66.9247	73.6953	113.064	92.4789	140.18	75.2407	115.241	1.53163	-0.57048	UP	0.0107811	0.033238
1760	YHR192W	92.5835	75.3962	69.5551	106.413	122.12	134.988	79.1783	121.173	1.53039	-0.572262	UP	0.00778185	0.0251362
1234	YCR086W	210.417	285.489	206.181	339.191	391.257	343.96	234.029	358.136	1.53031	-0.588549	UP	0.000530734	0.00244508
1256	YNL033W	267.463	261.769	239.303	142.517	189.7	170.033	256.178	167.417	1.53018	0.592053	DOWN	0.000645892	0.00292349
983	YDL144C	743.473	526.926	618.544	1053.68	924.789	911.169	629.648	963.212	1.52976	-0.596265	UP	6.58837e-05	0.000381026
724	YMR266W	2122.87	2112.79	2297.8	1327.31	1323.16	1623.75	2177.82	1424.74	1.52857	0.599556	DOWN	2.92205e-06	2.29445e-05
1188	YIL155C	960.437	733.63	565.549	1213.3	1106.19	1133.12	753.205	1150.87	1.52796	-0.589536	UP	0.000400407	0.00191609
1557	YDR052C	106.611	137.238	111.785	152.018	190.886	199.886	118.545	180.93	1.52626	-0.572772	UP	0.00323941	0.0118279
1346	YOR280C	174.88	176.207	163.123	231.828	232.383	320.597	171.403	261.602	1.52624	-0.579763	UP	0.00118079	0.00498721
1932	YKR025W	63.5927	49.9818	68.7271	90.2609	98.4071	89.5594	60.7672	92.7424	1.52619	-0.563659	UP	0.0146028	0.0429693
687	YHR064C	6615.51	5929.19	7483.8	10076	9589.36	10887.3	6676.17	10184.2	1.52546	-0.596456	UP	1.7531e-06	1.45071e-05
1360	YGL201C	158.982	147.404	191.277	268.882	213.413	276.466	165.887	252.92	1.52465	-0.581125	UP	0.001224	0.0051165
1834	YJR043C	63.5927	66.9247	85.2878	121.615	99.5927	107.731	71.9351	109.646	1.52424	-0.567051	UP	0.0103257	0.0320076
1027	YDL131W	882.816	626.043	794.088	527.314	507.449	476.352	767.649	503.705	1.52401	0.587579	DOWN	0.000107652	0.000595914
1635	YDR090C	126.25	159.264	173.06	86.4604	105.521	109.029	152.858	100.337	1.52345	0.578598	DOWN	0.00476924	0.0165743
1068	YNL185C	442.343	618.418	498.478	791.445	878.55	703.495	519.747	791.164	1.52221	-0.586255	UP	0.000152409	0.000811278
1089	YDL053C	634.056	637.056	821.413	463.656	515.748	397.176	697.508	458.86	1.52009	0.583685	DOWN	0.000184081	0.000960975
577	YGR180C	4142.88	4087.49	3953.05	2616.62	2904.79	2494.68	4061.14	2672.03	1.51987	0.593037	DOWN	3.07132e-07	3.02608e-06
1086	YDL130W	8368.98	9535.5	11065.9	7759.58	6215.06	5086.71	9656.79	6353.79	1.51985	0.58374	DOWN	0.000180714	0.000946001
1942	YPR061C	75.7501	114.365	99.3645	114.964	131.605	193.396	96.4932	146.655	1.51985	-0.551445	UP	0.0152094	0.044524
1264	YGR036C	579.816	710.757	584.594	338.241	368.73	526.972	625.056	411.314	1.51965	0.582997	DOWN	0.000685081	0.00308124
1842	YDR240C	62.6575	67.7719	69.5551	107.363	90.1077	106.433	66.6615	101.301	1.51964	-0.56243	UP	0.0107104	0.0330556
775	YOR065W	1862.89	1716.32	1486.33	2784.79	2493.37	2416.8	1688.51	2564.99	1.51908	-0.590268	UP	5.06637e-06	3.71643e-05
1764	YPL279C	129.991	206.704	218.602	136.816	119.748	109.029	185.099	121.865	1.51889	0.563221	DOWN	0.00793013	0.0255571
878	YJR090C	349.76	365.121	397.458	563.418	543.017	582.785	370.78	563.073	1.51862	-0.586511	UP	2.15362e-05	0.000139445
618	YLR256W	3246.03	3077.69	3139.92	2276.47	1982.37	1974.2	3154.55	2077.68	1.5183	0.59061	DOWN	5.425e-07	4.99569e-06
1669	YBR081C	91.6483	90.6449	76.1794	131.116	119.748	141.478	86.1575	130.781	1.51793	-0.567285	UP	0.00553708	0.0188606
1364	YJR073C	756.566	672.636	450.452	405.699	457.652	375.111	626.551	412.821	1.51773	0.574699	DOWN	0.00125551	0.00523282
1539	YLR162W	1255.96	760.739	1387.79	1458.43	1548.43	2159.81	1134.83	1722.22	1.51761	-0.570654	UP	0.00291857	0.0107811
1418	YMR154C	384.362	433.74	274.08	261.281	213.413	245.315	364.061	240.003	1.5169	0.571841	DOWN	0.00170176	0.00682263
1112	YOR220W	351.63	360.038	423.955	228.027	271.509	249.209	378.541	249.582	1.5167	0.583009	DOWN	0.000223548	0.00114287
1103	YIL111W	461.982	416.797	441.344	323.039	304.706	242.719	440.041	290.155	1.51657	0.57715	DOWN	0.000207343	0.00106867
743	YLR410W	616.288	604.864	643.385	964.366	882.107	979.961	621.512	942.145	1.51589	-0.587232	UP	3.45918e-06	2.64676e-05
1108	YNL234W	515.288	564.201	480.262	306.887	310.634	411.454	519.917	342.992	1.51583	0.583007	DOWN	0.000214787	0.00110204
1551	YBR019C	167.398	197.386	187.136	128.265	97.2215	138.882	183.973	121.456	1.51473	0.569074	DOWN	0.00318579	0.0116694
697	YDR404C	1118.48	1159.75	1159.25	723.987	741.017	806.034	1145.83	757.013	1.51362	0.586844	DOWN	1.89814e-06	1.5482e-05
1778	YLR024C	172.074	149.945	141.594	125.415	77.0658	103.837	154.538	102.106	1.51351	0.553876	DOWN	0.00837328	0.0267728
592	YDR483W	4067.13	4679.65	4236.24	2850.34	2753.03	2974.93	4327.67	2859.43	1.51347	0.587259	DOWN	4.04026e-07	3.87988e-06
1490	YPL212C	293.649	358.344	433.063	286.935	238.311	192.098	361.685	239.115	1.5126	0.565074	DOWN	0.00231427	0.00882996
1273	YIL134W	153.371	169.43	166.435	238.479	228.826	272.572	163.079	246.626	1.51231	-0.571124	UP	0.000719931	0.00321509
594	YGR204W	14690.8	13684	14722.5	10296.4	8664.57	9538.72	14365.8	9499.89	1.5122	0.585852	DOWN	4.2065e-07	4.02591e-06
1070	YJL060W	863.177	1109.76	845.426	678.382	652.095	533.462	939.456	621.313	1.51205	0.576364	DOWN	0.000153736	0.000816719
632	YJR117W	4344.88	4071.39	3638.4	2648.92	2649.88	2676.4	4018.22	2658.4	1.51152	0.584877	DOWN	6.69589e-07	6.01806e-06
1016	YLL051C	1208.26	986.928	931.542	685.033	780.143	603.552	1042.24	689.576	1.51143	0.577241	DOWN	9.96406e-05	0.000556441
959	YBR059C	315.158	286.336	304.718	443.703	446.982	478.948	302.071	456.544	1.51138	-0.579007	UP	4.99058e-05	0.000295949
1135	YNR001C	1129.71	1187.7	799.056	1583.84	1752.36	1373.24	1038.82	1569.81	1.51115	-0.575862	UP	0.000275998	0.00138242
1500	YNL230C	194.519	179.595	187.964	142.517	112.635	116.817	187.36	123.989	1.51109	0.561829	DOWN	0.00239983	0.00909537
871	YFR044C	3316.17	2599.05	2715.96	3934.42	4884.79	4222.27	2877.06	4347.16	1.51097	-0.580649	UP	1.97073e-05	0.000128629
1378	YBL055C	305.806	285.489	418.987	237.529	225.269	206.376	336.761	223.058	1.50975	0.567507	DOWN	0.00137557	0.00567496
825	YEL071W	909.001	924.239	754.342	1276.95	1382.44	1246.04	862.527	1301.81	1.5093	-0.58031	UP	1.06352e-05	7.3286e-05
843	YNL078W	1053.96	842.065	861.159	1445.12	1408.53	1305.75	919.06	1386.47	1.50857	-0.579908	UP	1.3938e-05	9.39948e-05
1300	YHR096C	163.658	200.774	170.576	239.429	283.365	284.254	178.336	269.016	1.50848	-0.566362	UP	0.000871656	0.00381182
1880	YER116C	143.084	94.0335	130.002	75.059	86.5508	81.7716	122.373	81.1271	1.50841	0.553016	DOWN	0.012468	0.0377025
1050	YOR290C	363.788	341.401	370.133	233.728	244.239	234.931	358.44	237.633	1.50838	0.57503	DOWN	0.000132891	0.000719511
739	YML019W	956.696	957.278	1011.03	673.631	624.826	641.193	975.002	646.55	1.50801	0.579708	DOWN	3.38973e-06	2.60766e-05
1625	YAL024C	113.158	90.6449	108.473	183.372	144.647	142.776	104.092	156.931	1.50763	-0.565005	UP	0.00464304	0.0162335
1517	YPL178W	159.917	182.137	172.232	121.615	107.892	111.625	171.429	113.71	1.50759	0.561846	DOWN	0.00262167	0.00982479
1250	YCR068W	300.195	295.655	336.183	232.778	177.844	207.674	310.678	206.099	1.50742	0.567198	DOWN	0.000625141	0.00284314
772	YMR108W	1925.55	2264.43	2185.19	1372.92	1543.69	1313.54	2125.06	1410.05	1.50708	0.579104	DOWN	4.97544e-06	3.66391e-05
1783	YPR135W	109.417	82.1734	73.6953	130.166	128.048	141.478	88.4285	133.23	1.50665	-0.556421	UP	0.00845279	0.0269513
705	YER089C	2481.05	2211.9	2466.72	1718.76	1547.24	1486.17	2386.56	1584.06	1.50661	0.578745	DOWN	2.11727e-06	1.70733e-05
1978	YDR221W	138.408	91.492	123.378	72.2087	94.8502	67.494	117.759	78.1843	1.50617	0.546124	DOWN	0.016935	0.0486487
1206	YGR184C	1085.75	1688.37	1184.92	954.865	842.981	831.993	1319.68	876.613	1.50543	0.568625	DOWN	0.000449102	0.00211704
589	YPL221W	2365.09	2385.57	2150.41	3383.36	3609.05	3391.57	2300.36	3461.33	1.50469	-0.579218	UP	3.97271e-07	3.83444e-06
1078	YOR163W	733.186	916.615	616.06	1104.98	1110.93	1192.83	755.287	1136.25	1.50439	-0.570711	UP	0.000157654	0.000831414
877	YPL207W	996.909	906.449	889.312	573.869	586.886	695.707	930.89	618.821	1.5043	0.57588	DOWN	2.14429e-05	0.000139
1001	YGL202W	3578.96	2549.92	2734.18	2140.61	1949.17	1802.87	2954.35	1964.22	1.50409	0.571523	DOWN	8.01798e-05	0.000455367
1366	YHL025W	206.676	158.417	187.964	320.189	245.425	266.082	184.352	277.232	1.50381	-0.567518	UP	0.00126399	0.00526045
958	YOR142W-B	2056.48	1444.39	1648.62	2686.92	2613.12	2442.76	1716.5	2580.94	1.50361	-0.573083	UP	4.99236e-05	0.000295949
998	YNL132W	1522.48	1543.5	1895.38	2184.31	2348.73	2926.9	1653.79	2486.65	1.50361	-0.571065	UP	7.77163e-05	0.000442703
1414	YJL193W	392.778	730.242	588.734	866.504	860.766	846.271	570.585	857.847	1.50345	-0.561721	UP	0.00165234	0.00664323
1529	YBR114W	257.176	238.049	188.792	148.218	131.605	175.225	228.006	151.682	1.50318	0.560598	DOWN	0.00277847	0.0103307
1732	YLR419W	101	113.518	81.9757	150.118	128.048	167.437	98.8312	148.534	1.50291	-0.552832	UP	0.00709228	0.0232792
749	YOR063W	10648	8485.88	10346.3	6785.72	6631.21	6208.15	9826.75	6541.69	1.50217	0.574762	DOWN	3.78285e-06	2.87123e-05
729	YHR216W	655.566	626.043	636.761	973.867	935.46	972.173	639.456	960.5	1.50206	-0.57523	UP	3.018e-06	2.35032e-05
953	YKL019W	1393.43	1053.01	1329.83	806.647	892.778	815.12	1258.75	838.182	1.50177	0.571096	DOWN	4.64831e-05	0.000277289
1193	YIL145C	281.491	295.655	325.419	205.225	206.299	189.502	300.855	200.342	1.50171	0.565473	DOWN	0.000410823	0.00196074
1128	YGR146C	516.223	454.072	370.133	642.277	620.083	750.222	446.809	670.861	1.50145	-0.567237	UP	0.000256927	0.00129489
1706	YDR041W	134.667	87.2563	119.237	151.068	175.473	185.609	113.72	170.717	1.5012	-0.551195	UP	0.00660103	0.021997
1006	YFL010C	1111	817.498	996.129	691.683	642.61	613.936	974.876	649.41	1.50117	0.568181	DOWN	8.66247e-05	0.000489524
1283	YDL020C	154.306	156.722	164.779	240.379	252.539	220.653	158.603	237.857	1.49971	-0.562716	UP	0.00079885	0.00353972
1514	YKL044W	283.362	337.165	253.379	236.578	181.401	164.841	291.302	194.274	1.49944	0.551706	DOWN	0.00256852	0.00964468
1123	YKL062W	809.872	873.41	604.467	1236.1	1189.18	1004.62	762.583	1143.3	1.49925	-0.566292	UP	0.00025202	0.00127562
1885	YPL003W	105.676	126.225	100.192	63.6577	73.5089	84.3675	110.698	73.8447	1.49906	0.550635	DOWN	0.0127431	0.038432
1028	YHR155W	274.945	290.572	278.22	430.402	387.7	446.499	281.246	421.534	1.49881	-0.566625	UP	0.000108336	0.000599117
899	YPL271W	5205.25	6277.37	4867.2	7611.37	9233.67	7646.29	5449.94	8163.78	1.49796	-0.568594	UP	2.60808e-05	0.000164927
1572	YLR047C	202.935	171.124	168.092	103.562	133.976	124.604	180.717	120.714	1.49706	0.556183	DOWN	0.00358169	0.0129529
814	YCR053W	14414	15135.2	15616.8	9410.88	9045.15	11720.6	15055.3	10058.9	1.49672	0.569204	DOWN	8.28289e-06	5.78479e-05
640	YOR204W	10328.2	10113.3	11319.3	17058.4	15698.9	14751.3	10586.9	15836.2	1.49583	-0.57065	UP	7.71232e-07	6.85071e-06
950	YDR034C-D	823.899	661.623	643.385	1053.68	1123.97	1005.92	709.636	1061.19	1.4954	-0.566283	UP	4.51235e-05	0.000270028
1786	YDR317W	144.019	217.717	155.671	114.014	99.5927	132.392	172.469	115.333	1.4954	0.548198	DOWN	0.00849259	0.0270259
1384	YPR182W	731.316	1119.93	1137.72	1605.69	1184.44	1679.56	996.323	1489.9	1.4954	-0.555879	UP	0.00143606	0.00590242
1120	YLR437C	966.048	1115.69	1117.02	865.554	591.628	682.728	1066.25	713.303	1.49481	0.559858	DOWN	0.000248495	0.00126133
1666	YOR213C	156.176	141.474	157.327	91.211	92.4789	120.71	151.659	101.467	1.49467	0.553397	DOWN	0.005457	0.0186213
1348	YKL183W	327.315	307.515	333.699	235.628	168.359	244.017	322.843	216.001	1.49463	0.555743	DOWN	0.00118333	0.00499052
1564	YGR042W	311.417	398.16	351.088	182.422	214.599	312.809	353.555	236.61	1.49425	0.556675	DOWN	0.00343093	0.0124711
1356	YBL056W	373.139	278.712	299.749	214.726	188.515	233.633	317.2	212.291	1.49417	0.555569	DOWN	0.00121252	0.00508348
1519	YDR184C	122.509	177.901	172.232	244.179	224.084	237.527	157.547	235.263	1.49329	-0.550098	UP	0.00266884	0.00998604
789	YBR092C	3989.51	4593.24	4900.32	3172.43	2772	3093.04	4494.36	3012.49	1.49191	0.56503	DOWN	6.21026e-06	4.47469e-05
1985	YMR184W	66.3982	79.6319	59.6187	113.064	106.706	86.9634	68.5496	102.245	1.49154	-0.53936	UP	0.0170713	0.0488908
1106	YOR251C	481.621	611.641	587.906	347.742	362.802	416.646	560.39	375.73	1.49147	0.561418	DOWN	0.000212712	0.00109337
1713	YPR109W	184.232	211.787	138.282	119.714	112.635	125.902	178.1	119.417	1.49141	0.544195	DOWN	0.00675893	0.0224311
1750	YOL071W	120.639	165.194	108.473	188.123	232.383	167.437	131.435	195.981	1.49108	-0.543236	UP	0.00751461	0.0244118
1454	YFL042C	216.028	220.259	182.996	133.016	141.09	141.478	206.428	138.528	1.49015	0.551102	DOWN	0.00202238	0.00790732
1284	YPL043W	306.741	227.036	289.813	420.901	355.688	450.393	274.53	408.994	1.4898	-0.554165	UP	0.000801379	0.00354816
1152	YAL043C	798.649	536.245	735.297	1102.13	974.586	1005.92	690.064	1027.55	1.48906	-0.556711	UP	0.000316318	0.001561
930	YGL179C	422.704	443.059	417.331	588.121	652.095	669.748	427.698	636.655	1.48856	-0.558442	UP	3.64977e-05	0.000223107
1832	YKR098C	131.861	114.365	115.097	71.2586	80.6227	90.8573	120.441	80.9129	1.48853	0.542736	DOWN	0.010246	0.031795
1004	YDR298C	940.798	1047.92	825.553	1409.02	1566.21	1213.59	938.091	1396.28	1.48842	-0.55856	UP	8.58374e-05	0.000486042
1567	YDR004W	188.908	181.29	237.647	119.714	144.647	144.074	202.615	136.145	1.48823	0.550253	DOWN	0.00346315	0.0125641
1860	YOR390W	130.926	217.717	214.462	143.467	120.934	114.221	187.702	126.207	1.48725	0.53465	DOWN	0.0116909	0.0357326
622	YDR035W	2738.23	2562.62	2752.4	1801.42	1834.17	1779.51	2684.42	1805.03	1.48719	0.56284	DOWN	5.70364e-07	5.21305e-06
905	YLR244C	2677.44	3105.65	3469.48	2123.51	1876.85	2222.11	3084.19	2074.15	1.48696	0.558857	DOWN	2.79748e-05	0.000175731
1943	YDL194W	126.25	133.849	117.581	102.612	86.5508	64.8981	125.894	84.6871	1.48657	0.524662	DOWN	0.0152623	0.0446559
1164	YLL041C	228.186	221.953	269.112	358.193	361.616	349.152	239.75	356.32	1.48622	-0.55264	UP	0.000353329	0.00172418
1002	YKL008C	1494.43	1517.24	1338.11	851.303	921.233	1155.19	1449.93	975.907	1.48572	0.557224	DOWN	8.09985e-05	0.000459557
668	YER086W	8490.56	8899.29	8247.25	5466.01	5465.74	6332.76	8545.7	5754.84	1.48496	0.560322	DOWN	1.39545e-06	1.1876e-05
1674	YJR083C	138.408	121.142	127.518	152.968	192.072	229.739	129.023	191.593	1.48496	-0.535758	UP	0.00572099	0.0194288
1686	YDL074C	123.445	101.658	115.925	194.773	136.347	175.225	113.676	168.782	1.48476	-0.54283	UP	0.00618699	0.0208618
981	YLR372W	2595.14	3098.02	3011.57	1849.87	1719.16	2294.8	2901.58	1954.61	1.48448	0.555778	DOWN	6.22775e-05	0.000360905
1170	YER176W	315.158	288.03	246.755	392.397	416.155	452.989	283.314	420.514	1.48426	-0.550817	UP	0.000370613	0.0018008
828	YHR112C	754.696	832.747	787.463	1083.13	1247.28	1192.83	791.635	1174.41	1.48353	-0.555966	UP	1.07631e-05	7.38985e-05
1629	YDR251W	448.89	486.263	279.877	268.882	302.335	247.911	405.01	273.043	1.48332	0.539203	DOWN	0.00470809	0.0164306
1239	YLL043W	505.936	579.449	615.232	425.651	307.078	414.05	566.872	382.26	1.48295	0.548265	DOWN	0.000574613	0.00263654
1092	YOL066C	350.695	308.362	385.865	553.917	484.922	510.099	348.307	516.312	1.48235	-0.551998	UP	0.000188139	0.000979462
1456	YDL133W	165.528	138.932	130.002	213.776	215.784	214.164	144.821	214.575	1.48166	-0.544727	UP	0.00203022	0.00791618
1524	YEL001C	1197.97	2135.66	1704.93	960.566	1100.26	1340.79	1679.52	1133.87	1.48122	0.542412	DOWN	0.00271728	0.0101363
777	YFL037W	2698.95	2344.06	2712.65	1858.42	1666.99	1712.01	2585.22	1745.81	1.48081	0.554663	DOWN	5.27095e-06	3.85654e-05
808	YGL161C	1122.22	1036.91	1070.65	760.092	698.335	722.965	1076.6	727.13	1.48061	0.553755	DOWN	7.86983e-06	5.53365e-05
1299	YKR090W	265.593	221.106	232.678	362.944	302.335	399.772	239.792	355.017	1.48052	-0.545739	UP	0.000869557	0.00380557
1026	YGR096W	980.076	895.436	794.916	626.125	648.538	529.568	890.142	601.411	1.48009	0.548854	DOWN	0.000105948	0.000587219
980	YOR116C	766.853	668.4	890.968	1154.39	1174.96	1113.65	775.407	1147.67	1.48008	-0.551201	UP	6.22544e-05	0.000360905
977	YHL011C	1131.58	1008.11	1319.06	1595.24	1874.48	1648.41	1152.92	1706.04	1.47977	-0.550634	UP	6.13357e-05	0.000356902
1279	YOR128C	625.64	750.573	583.766	356.293	451.724	516.589	653.326	441.535	1.47967	0.548102	DOWN	0.000763763	0.00339633
1142	YAR015W	1847.93	1664.65	1834.93	1001.42	1110.93	1501.74	1782.5	1204.7	1.47962	0.549082	DOWN	0.000287105	0.00142924
1167	YBR101C	389.973	446.447	400.77	257.481	262.024	316.703	412.397	278.736	1.47953	0.549978	DOWN	0.000367443	0.00178896
1571	YOR304W	131.861	133.849	145.735	191.923	177.844	238.825	137.148	202.864	1.47916	-0.535167	UP	0.00357824	0.0129486
666	YBL076C	3832.39	3617.32	3402.4	2536.81	2339.24	2460.94	3617.37	2445.66	1.4791	0.554516	DOWN	1.37638e-06	1.17488e-05
1676	YCL049C	146.824	122.837	110.129	173.871	167.173	220.653	126.597	187.233	1.47897	-0.534132	UP	0.0058269	0.0197649
1304	YGL155W	381.556	492.193	363.508	273.633	259.652	303.723	412.419	279.003	1.47819	0.54446	DOWN	0.000902209	0.0039306
1160	YJR092W	233.797	243.132	274.908	358.193	387.7	364.727	250.612	370.207	1.47721	-0.544004	UP	0.000343667	0.00168426
1461	YHL014C	215.093	317.681	220.258	371.495	394.814	345.258	251.01	370.522	1.47612	-0.537984	UP	0.00206607	0.00803941
851	YBL047C	1449.54	1351.2	1156.77	1872.68	1994.23	1974.2	1319.17	1947.03	1.47595	-0.549541	UP	1.57532e-05	0.000105237
1907	YPL216W	113.158	126.225	111.785	82.66	86.5508	68.792	117.056	79.3342	1.47548	0.522676	DOWN	0.0136341	0.0406449
603	YCR069W	5556.88	5788.56	5970.15	4056.99	3901.9	3777.07	5771.86	3911.99	1.47543	0.551994	DOWN	4.82326e-07	4.5473e-06
1997	YMR021C	84.1668	116.906	128.346	129.216	154.132	202.482	109.806	161.943	1.47481	-0.515398	UP	0.0175534	0.0499706
812	YNL321W	2046.19	1697.69	1764.55	2810.44	2741.17	2569.96	1836.14	2707.19	1.47439	-0.5492	UP	8.1987e-06	5.7401e-05
1632	YNL144C	202	199.08	162.295	109.263	133.976	138.882	187.792	127.374	1.47434	0.536415	DOWN	0.00472668	0.0164652
1594	YMR288W	182.361	120.295	158.155	221.377	221.712	236.229	153.604	226.439	1.47418	-0.534245	UP	0.00398946	0.0142284
782	YOL040C	87290.3	95534.6	103199	64831.1	70275.7	58967.7	95341.3	64691.5	1.47378	0.548603	DOWN	5.48483e-06	3.98737e-05
854	YJR009C	161491	137557	136858	107739	101382	86709	145302	98610	1.4735	0.547149	DOWN	1.60661e-05	0.00010695
1439	YDR224C	5910.38	10457.2	10225.4	5733.94	5982.68	6336.65	8864.34	6017.76	1.47303	0.536164	DOWN	0.00187462	0.00740085
606	YER009W	5372.65	5629.3	5394.66	3597.13	3658.85	3877.01	5465.54	3711	1.47279	0.549823	DOWN	4.97496e-07	4.65942e-06
1014	YPL274W	836.992	793.778	708.8	1287.41	1166.66	991.643	779.857	1148.57	1.47279	-0.545378	UP	9.53289e-05	0.000534462
1252	YNR038W	1019.35	901.366	1308.3	1705.46	1324.35	1723.69	1076.34	1584.5	1.47212	-0.538955	UP	0.000633031	0.00287443
1893	YPL011C	94.4538	116.906	111.785	141.567	131.605	202.482	107.715	158.551	1.47195	-0.517792	UP	0.0131618	0.039527
1215	YAR018C	269.334	277.018	323.763	413.3	393.628	473.756	290.038	426.895	1.47186	-0.537826	UP	0.000466334	0.00218198
1508	YLR451W	394.649	547.258	391.662	323.989	335.533	246.613	444.523	302.045	1.47171	0.531886	DOWN	0.00251271	0.00945385
1162	YEL066W	359.112	301.585	323.763	468.406	437.497	542.548	328.153	482.817	1.47132	-0.539437	UP	0.000349987	0.00171093
879	YDR037W	10378.7	11342.5	9969.57	6900.68	6392.9	8249.84	10563.6	7181.14	1.47102	0.544654	DOWN	2.15938e-05	0.000139659
1630	YJR049C	164.593	166.041	175.544	111.163	103.15	129.796	168.726	114.703	1.47098	0.532531	DOWN	0.00471747	0.0164533
1731	YDL181W	158.982	175.36	143.25	194.773	302.335	205.078	159.197	234.062	1.47026	-0.525185	UP	0.00706482	0.0232025
1648	YOR010C	162.722	186.373	158.983	122.565	111.449	111.625	169.359	115.213	1.46997	0.526471	DOWN	0.00507117	0.0174937
869	YOR176W	1370.05	1278.35	1426.71	896.908	1016.08	859.251	1358.37	924.08	1.46997	0.543661	DOWN	1.95401e-05	0.000127684
1810	YPL088W	180.491	144.015	117.581	175.771	215.784	258.294	147.362	216.617	1.46996	-0.522269	UP	0.00945618	0.0297008
1095	YOR271C	3059.93	3458.06	4322.35	2660.32	2191.04	2528.43	3613.45	2459.93	1.46892	0.539024	DOWN	0.000193771	0.00100602
924	YMR215W	1754.41	1416.43	1584.03	1020.42	1056.39	1161.68	1584.96	1079.5	1.46824	0.541839	DOWN	3.40252e-05	0.000209343
1412	YDL108W	306.741	410.02	321.278	250.83	244.239	212.866	346.013	235.978	1.46629	0.529258	DOWN	0.00162994	0.00656247
1618	YOL058W	190.778	234.66	195.417	137.767	162.431	123.306	206.952	141.168	1.466	0.525414	DOWN	0.0045633	0.0160336
1031	YAR035W	418.028	430.351	454.592	706.885	618.898	584.083	434.324	636.622	1.46578	-0.538664	UP	0.000112718	0.000621535
1739	YNR034W	179.556	235.507	240.131	178.622	124.491	144.074	218.398	149.062	1.46515	0.518926	DOWN	0.00722812	0.0236296
910	YFR028C	964.177	958.125	1150.14	1593.34	1444.09	1464.1	1024.15	1500.51	1.46513	-0.538864	UP	2.97325e-05	0.000185746
840	YPR019W	893.103	966.596	913.325	1313.06	1282.85	1464.1	924.341	1353.34	1.46411	-0.538138	UP	1.33955e-05	9.06587e-05
858	YBL042C	1254.09	1234.3	1468.94	1834.67	1942.06	2017.03	1319.11	1931.25	1.46406	-0.537892	UP	1.6958e-05	0.000112351
822	YBR025C	3009.43	2862.51	3350.24	1972.44	2100.93	2235.09	3074.06	2102.82	1.46188	0.537523	DOWN	9.20319e-06	6.36498e-05
1237	YOR034C	514.353	409.173	446.312	331.59	320.119	285.552	456.612	312.42	1.46153	0.527531	DOWN	0.000559257	0.00257023
1187	YLR430W	758.436	707.369	818.929	592.871	429.197	541.25	761.578	521.106	1.46146	0.529454	DOWN	0.000398801	0.00191001
1620	YLR188W	292.713	272.782	339.495	244.179	218.155	157.053	301.663	206.463	1.4611	0.516762	DOWN	0.00458667	0.0160958
678	YER088C	6860.53	7451.52	7497.05	5155.32	4692.71	5080.22	7269.7	4976.09	1.46093	0.537689	DOWN	1.59375e-06	1.33635e-05
1493	YLR395C	163.658	182.984	163.123	235.628	284.551	224.547	169.922	248.242	1.46092	-0.524242	UP	0.0023284	0.00886601
1520	YHR104W	155.241	165.194	136.626	216.626	241.868	208.972	152.354	222.489	1.46034	-0.523983	UP	0.00266997	0.00998604
1977	YBR213W	69.2038	79.6319	78.6635	102.612	111.449	118.115	75.8331	110.725	1.46012	-0.507408	UP	0.016902	0.0486028
1391	YCR024C-B	1534.64	2149.22	2560.29	1383.37	1308.93	1586.11	2081.38	1426.14	1.45946	0.525702	DOWN	0.00146365	0.00598191
1184	YIL121W	1556.15	1308	1053.26	855.103	915.304	913.765	1305.8	894.724	1.45945	0.5289	DOWN	0.00039605	0.00190177
1541	YLR001C	287.102	227.036	260.004	197.624	157.688	175.225	258.047	176.846	1.45917	0.518628	DOWN	0.00293651	0.0108333
937	YOL011W	880.946	1018.27	954.727	1296.91	1534.2	1331.71	951.315	1387.61	1.45862	-0.531773	UP	4.02902e-05	0.00024445
1425	YLR187W	274.945	369.357	317.138	234.678	205.114	219.356	320.48	219.716	1.45861	0.52311	DOWN	0.00177092	0.00706504
912	YBR207W	1457.02	1642.62	1288.43	2140.61	2086.7	2167.6	1462.69	2131.64	1.45734	-0.531532	UP	3.01497e-05	0.000187734
1000	YHR117W	454.501	433.74	466.185	647.028	621.269	704.793	451.475	657.697	1.45677	-0.529019	UP	7.93542e-05	0.000451129
1063	YHR123W	1212.94	1042.84	935.682	1580.99	1688.33	1378.44	1063.82	1549.25	1.45631	-0.528901	UP	0.000147327	0.000788235
1568	YLR435W	336.667	249.909	257.52	337.291	398.371	493.225	281.365	409.629	1.45586	-0.516849	UP	0.00347027	0.0125819
827	YOL030W	3870.74	3265.76	3167.24	4956.75	5067.37	4976.39	3434.58	5000.17	1.45583	-0.531409	UP	1.07365e-05	7.38055e-05
923	YPL135W	1323.29	1270.72	1284.29	2108.3	1875.66	1661.39	1292.77	1881.79	1.45563	-0.530654	UP	3.33845e-05	0.000205624
799	YBL007C	3465.8	2996.36	2990.87	4795.23	4384.45	4579.21	3151.01	4586.3	1.4555	-0.531639	UP	6.8344e-06	4.86277e-05
1254	YDL234C	591.973	600.628	452.108	379.096	388.886	362.131	548.237	376.704	1.45535	0.52323	DOWN	0.000638369	0.00289404
1033	YGR090W	532.121	674.33	645.041	914.01	866.694	913.765	617.164	898.156	1.4553	-0.527078	UP	0.000115532	0.000635819
1359	YGL187C	237.537	317.681	308.858	432.302	448.167	376.409	288.025	418.959	1.45459	-0.521216	UP	0.00122172	0.00511074
1218	YGL054C	504.066	561.659	440.516	360.093	348.574	327.086	502.08	345.251	1.45425	0.522554	DOWN	0.000472599	0.00220585
1214	YOL151W	1566.44	2141.59	1584.03	1160.09	1114.49	1365.46	1764.02	1213.35	1.45385	0.52415	DOWN	0.000462263	0.00216471
1895	YOL100W	145.889	143.168	130.83	113.064	90.1077	85.6655	139.962	96.2789	1.45372	0.501366	DOWN	0.013253	0.039738
928	YNL302C	3172.15	2599.9	2723.41	1990.49	2072.48	1782.1	2831.82	1948.36	1.45344	0.527225	DOWN	3.63565e-05	0.000222722
1791	YCR094W	160.852	167.735	149.875	120.665	113.82	94.7512	159.487	109.745	1.45325	0.5064	DOWN	0.00854969	0.0271385
1405	YLR139C	434.862	537.092	688.099	838.001	726.79	847.569	553.351	804.12	1.45318	-0.518621	UP	0.00156545	0.00633421
853	YAL042W	8581.27	7017.78	8125.53	5838.45	5266.56	5226.89	7908.19	5443.97	1.45265	0.527694	DOWN	1.58752e-05	0.000105803
1777	YGR048W	112.222	142.321	104.333	168.17	163.617	189.502	119.625	173.763	1.45256	-0.508883	UP	0.00835186	0.0267194
1019	YLR154W-C	5757.94	4513.61	5690.27	8703.05	7216.91	7264.69	5320.61	7728.22	1.45251	-0.525508	UP	0.000100229	0.000559175
1227	YBR125C	392.778	399.007	375.929	254.631	252.539	297.233	389.238	268.134	1.45165	0.523332	DOWN	0.000507371	0.00235078
1180	YDR032C	1884.4	2172.94	2537.93	1618.04	1651.58	1274.6	2198.42	1514.74	1.45135	0.521274	DOWN	0.000389669	0.00187735
875	YHR072W	1306.46	1426.6	1531.87	1950.58	2026.24	2213.02	1421.64	2063.28	1.45134	-0.525734	UP	2.05359e-05	0.000133424
1011	YDL060W	586.362	570.978	646.697	957.715	805.041	854.059	601.346	872.272	1.45053	-0.524367	UP	9.44877e-05	0.000531318
1010	YOR014W	1649.67	2106.86	1664.35	1212.35	1236.61	1290.17	1806.96	1246.38	1.44977	0.52331	DOWN	9.21555e-05	0.000518717
888	YOR071C	1269.05	1047.92	1112.88	1631.35	1671.73	1669.18	1143.28	1657.42	1.4497	-0.524867	UP	2.47772e-05	0.000158446
1209	YLR009W	385.297	358.344	457.905	544.416	569.101	628.213	400.515	580.577	1.44958	-0.518203	UP	0.000455582	0.00214225
1263	YIL016W	469.464	381.217	394.974	516.862	618.898	669.748	415.218	601.836	1.44945	-0.517384	UP	0.000683865	0.00307821
1154	YGL001C	2931.81	2333.89	2042.77	1708.31	1556.73	1778.21	2436.16	1681.08	1.44916	0.519901	DOWN	0.000320589	0.00157933
1195	YNR057C	451.695	438.823	437.204	269.833	314.191	332.278	442.574	305.434	1.449	0.5223	DOWN	0.000418774	0.00199224
1110	YDR400W	524.64	653.999	683.131	851.303	939.017	907.275	620.59	899.198	1.44894	-0.519467	UP	0.000221683	0.00113537
1380	YJL129C	394.649	367.662	320.45	269.833	219.341	258.294	360.92	249.156	1.44857	0.513696	DOWN	0.00139527	0.0057479
1653	YGR098C	202	219.411	196.245	152.968	154.132	119.412	205.886	142.171	1.44816	0.506107	DOWN	0.00516263	0.017766
1924	YLL033W	230.991	239.743	148.219	158.669	135.162	133.69	206.318	142.507	1.44777	0.498866	DOWN	0.0142284	0.0420419
1542	YNL192W	555.501	484.569	390.834	358.193	361.616	268.678	476.968	329.496	1.44757	0.509038	DOWN	0.00293897	0.0108353
1076	YDL086W	1306.46	1363.06	1587.35	1066.03	858.394	1018.9	1418.95	981.108	1.44628	0.518523	DOWN	0.000157364	0.000831414
1729	YGL049C	120.639	152.487	120.065	193.823	168.359	206.376	131.064	189.519	1.44601	-0.505249	UP	0.00703747	0.0231394
881	YCR031C	39130.1	36850.1	43982	30335.3	25210	27419.4	39987.4	27654.9	1.44594	0.5212	DOWN	2.23631e-05	0.000144143
1797	YJL201W	147.759	204.163	134.142	268.882	230.012	203.78	162.021	234.225	1.44564	-0.506866	UP	0.00894054	0.0282844
868	YBR265W	1352.28	1385.93	1504.54	1021.37	974.586	939.724	1414.25	978.561	1.44524	0.520298	DOWN	1.89684e-05	0.000124234
1403	YNL103W	402.13	324.458	287.329	463.656	454.095	546.442	337.972	488.064	1.4441	-0.511463	UP	0.00153355	0.00621399
897	YER091C	5879.52	6235.01	5677.02	9397.58	7470.64	8823.54	5930.52	8563.92	1.44404	-0.519365	UP	2.60743e-05	0.000164927
795	YIL078W	1917.13	1879.82	1851.49	1318.76	1346.87	1247.34	1882.82	1304.32	1.44352	0.519863	DOWN	6.47368e-06	4.62929e-05
1921	YMR293C	92.5835	94.8806	89.428	137.767	112.635	149.266	92.2974	133.222	1.4434	-0.498639	UP	0.0141415	0.0418503
1476	YNL233W	282.426	259.227	201.213	329.69	371.101	371.217	247.622	357.336	1.44307	-0.509126	UP	0.00220606	0.00849692
804	YKL081W	25434.3	26762.3	29570.9	19993.3	17726.3	18972.3	27255.8	18897.3	1.44231	0.518901	DOWN	7.31176e-06	5.17007e-05
1604	YNL027W	256.241	332.082	242.615	184.322	179.03	212.866	276.979	192.073	1.44206	0.507589	DOWN	0.00419252	0.0148594
1340	YAL044W-A	1021.22	1463.03	1276.83	812.348	1014.9	781.373	1253.69	869.539	1.44179	0.510734	DOWN	0.00110548	0.00469005
1246	YJL024C	571.399	687.884	712.112	395.248	492.035	480.246	657.132	455.843	1.44157	0.514334	DOWN	0.000594423	0.00271212
1144	YGR254W	14930.3	10647	11474.9	18105.4	19203.6	16084.3	12350.7	17797.8	1.44103	-0.512904	UP	0.000292643	0.00145426
1034	YJL052W	5621.41	4753.35	4119.48	7331.08	6989.27	6563.79	4831.41	6961.38	1.44086	-0.514504	UP	0.000116516	0.000640611
1109	YIL005W	763.112	724.312	683.131	560.568	481.365	464.67	723.518	502.201	1.44069	0.510719	DOWN	0.000216639	0.00111055
1388	YAR019C	216.028	229.577	202.041	302.136	343.832	286.85	215.882	310.939	1.44032	-0.508378	UP	0.00145721	0.00596848
882	YJL080C	5412.86	5768.23	5695.24	4249.86	3432.39	4035.36	5625.44	3905.87	1.44025	0.51573	DOWN	2.2342e-05	0.000144143
1670	YEL020C	197.324	208.398	173.06	138.717	126.862	136.286	192.928	133.955	1.44024	0.501398	DOWN	0.00554815	0.018887
1981	YNL295W	90.7131	73.7019	93.5682	117.814	130.419	123.306	85.9944	123.847	1.44017	-0.493985	UP	0.016971	0.0486936
1530	YJL053W	381.556	360.038	317.966	244.179	289.293	202.482	353.187	245.318	1.43971	0.503411	DOWN	0.00278705	0.0103558
968	YDR036C	1222.29	1182.62	1136.07	1568.64	1614.82	1913.2	1180.32	1698.89	1.43934	-0.513375	UP	5.45186e-05	0.000320184
1481	YML067C	360.047	324.458	337.011	211.876	211.042	286.85	340.505	236.589	1.43923	0.509135	DOWN	0.00226227	0.00868401
1431	YGR037C	977.27	1272.42	1264.41	827.55	971.029	643.789	1171.37	814.123	1.43881	0.505669	DOWN	0.00180753	0.00718087
1166	YBR140C	547.084	601.475	598.671	451.304	393.628	369.919	582.41	404.951	1.43823	0.507616	DOWN	0.0003636	0.00177278
1818	YDL230W	132.796	143.168	128.346	168.17	175.473	237.527	134.77	193.723	1.43744	-0.49254	UP	0.00964757	0.0301686
1890	YOL156W	120.639	102.505	93.5682	151.068	132.79	171.331	105.571	151.73	1.43723	-0.494889	UP	0.013032	0.0391995
1390	YEL013W	401.195	444.753	361.024	304.987	244.239	290.743	402.324	279.99	1.43692	0.50364	DOWN	0.00146237	0.005981
1575	YPL203W	461.047	421.88	323.763	237.529	310.634	292.041	402.23	280.068	1.43619	0.502822	DOWN	0.00360273	0.0130041
1799	YOR190W	162.722	163.5	147.391	114.014	104.335	111.625	157.871	109.991	1.4353	0.494153	DOWN	0.00896029	0.0283153
1143	YHR178W	657.436	765.822	573.83	941.563	935.46	989.047	665.696	955.357	1.43512	-0.507237	UP	0.000289124	0.00143803
1846	YER018C	250.63	272.782	279.877	243.229	175.473	141.478	267.763	186.727	1.43398	0.486367	DOWN	0.0108515	0.0334188
1044	YDR304C	642.473	648.916	604.467	448.454	435.125	438.711	631.952	440.763	1.43377	0.507055	DOWN	0.000128087	0.000697485
1867	YFL034W	124.38	105.894	101.021	175.771	133.976	164.841	110.431	158.196	1.43253	-0.494387	UP	0.0120537	0.0367008
927	YLR058C	5266.04	5217.59	6399.9	4043.69	3820.09	3922.44	5627.84	3928.74	1.43248	0.507994	DOWN	3.5987e-05	0.000220758
1970	YOR026W	146.824	182.984	184.652	91.211	117.377	150.564	171.487	119.717	1.43243	0.497013	DOWN	0.0166251	0.0479765
1071	YDR476C	1094.17	997.094	848.738	1466.98	1423.94	1320.03	980	1403.65	1.43229	-0.506702	UP	0.000153715	0.000816719
942	YNL138W	1973.24	1655.33	1751.3	1300.71	1249.65	1205.81	1793.29	1252.05	1.43228	0.506991	DOWN	4.30242e-05	0.000259653
1372	YLL034C	398.389	367.662	527.46	610.924	610.598	630.809	431.17	617.444	1.43202	-0.500118	UP	0.00133822	0.00554502
1373	YOL090W	384.362	470.167	384.209	578.62	509.82	685.324	412.913	591.254	1.43191	-0.499614	UP	0.00134521	0.00556993
1158	YOR369C	918.353	1187.7	1070.65	717.336	810.969	690.516	1058.9	739.607	1.43171	0.504296	DOWN	0.000331874	0.00163064
1882	YOR256C	180.491	267.699	194.589	143.467	173.102	132.392	214.26	149.654	1.4317	0.49059	DOWN	0.0125906	0.0380327
1045	YPR138C	675.205	803.944	819.757	1124.94	1131.09	1034.48	766.302	1096.83	1.43133	-0.505114	UP	0.00012855	0.000699334
1082	YNR055C	1562.7	1307.15	1363.78	1099.28	931.903	926.745	1411.21	985.977	1.43128	0.503472	DOWN	0.000162191	0.000852934
1211	YNL239W	770.594	639.597	727.845	448.454	487.293	558.124	712.678	497.957	1.43121	0.50457	DOWN	0.000458026	0.00215019
1219	YKR074W	599.455	611.641	519.179	383.846	442.239	382.899	576.758	402.995	1.43118	0.502859	DOWN	0.000475813	0.00221903
1185	YOR141C	356.306	343.942	383.381	558.667	512.191	478.948	361.21	516.602	1.4302	-0.503559	UP	0.000397618	0.00190595
1363	YML112W	227.25	223.647	253.379	332.54	317.748	356.939	234.759	335.743	1.43016	-0.498334	UP	0.00123675	0.00515842
1873	YGR134W	98.1946	122.837	101.021	167.22	154.132	138.882	107.351	153.411	1.42907	-0.489969	UP	0.0123299	0.0374242
1622	YMR250W	251.565	199.08	177.2	313.538	320.119	263.486	209.282	299.048	1.42893	-0.496681	UP	0.00460399	0.0161367
1726	YHR181W	286.167	408.326	235.163	432.302	455.281	440.009	309.885	442.531	1.42805	-0.490359	UP	0.0069825	0.0230103
1767	YDR236C	203.871	218.564	207.009	114.014	165.988	160.947	209.815	146.983	1.42748	0.495638	DOWN	0.00806709	0.0259544
1662	YGR263C	229.121	214.329	225.226	131.116	177.844	159.649	222.892	156.203	1.42694	0.494982	DOWN	0.0054142	0.0185197
949	YLL023C	9376.18	8108.06	7898.65	12147.2	13076.3	10992.4	8460.96	12072	1.42679	-0.502435	UP	4.50285e-05	0.000269744
1656	YGR063C	214.158	216.87	268.284	148.218	171.916	170.033	233.104	163.389	1.42668	0.494332	DOWN	0.00524147	0.0179938
1107	YOR197W	1870.37	1599.42	2080.03	1406.17	1230.68	1253.83	1849.94	1296.89	1.42644	0.499281	DOWN	0.000214124	0.00109963
969	YDR212W	1601.97	1297.83	1502.06	2056.05	2113.97	2106.59	1467.29	2092.2	1.4259	-0.501371	UP	5.52175e-05	0.000323954
1722	YNL008C	172.074	205.01	192.933	138.717	130.419	131.094	190.006	133.41	1.42422	0.486798	DOWN	0.00693709	0.0229021
1021	YER155C	1470.11	1557.91	1501.23	1039.43	949.688	1191.53	1509.75	1060.21	1.42401	0.499319	DOWN	0.000103327	0.000575331
1458	YHR189W	313.287	247.367	322.106	458.905	377.03	420.54	294.254	418.825	1.42335	-0.493161	UP	0.00202987	0.00791618
1642	YJR010W	217.898	215.176	243.443	171.021	144.647	159.649	225.506	158.439	1.4233	0.486702	DOWN	0.00483494	0.0167397
1382	YNL291C	550.825	485.416	621.028	339.191	385.329	440.009	552.423	388.176	1.42312	0.4953	DOWN	0.00142496	0.00586429
1651	YER134C	287.102	220.259	243.443	181.472	182.587	163.543	250.268	175.867	1.42305	0.485282	DOWN	0.00515472	0.0177496
1088	YMR038C	1233.51	1176.69	1406.01	851.303	842.981	987.749	1272.07	894.011	1.42288	0.497716	DOWN	0.000182087	0.000951439
1889	YDR470C	109.417	154.181	127.518	212.826	181.401	162.245	130.372	185.491	1.42278	-0.484408	UP	0.012928	0.038919
1024	YKL073W	3737.94	4710.99	3940.63	5700.69	5547.55	6372.99	4129.85	5873.74	1.42226	-0.49682	UP	0.000104622	0.000580837
747	YBL087C	5674.71	5675.89	5956.07	4019.93	4165.11	3984.74	5768.89	4056.6	1.4221	0.500146	DOWN	3.60814e-06	2.74596e-05
1744	YPL014W	5118.28	6691.62	8417	5898.31	3607.86	4723.28	6742.3	4743.15	1.42148	0.484428	DOWN	0.00738587	0.0240623
1104	YOR081C	613.482	686.19	634.276	449.404	464.766	446.499	644.65	453.556	1.42132	0.495308	DOWN	0.000209173	0.00107713
1415	YDL025C	482.556	658.234	496.822	775.293	865.508	686.622	545.871	775.808	1.42123	-0.490401	UP	0.00166762	0.00669993
1053	YPL270W	685.492	704.827	596.187	913.06	953.245	956.598	662.169	940.967	1.42104	-0.495377	UP	0.000136668	0.000737852
836	YOL121C	7406.68	6612.84	6744.36	4745.82	5153.92	4718.09	6921.29	4872.61	1.42045	0.497593	DOWN	1.18206e-05	8.03832e-05
1751	YCR009C	264.658	261.769	204.525	183.372	147.018	184.311	243.651	171.567	1.42015	0.481726	DOWN	0.00754181	0.0244861
1561	YGL219C	359.112	474.403	433.063	571.969	502.706	721.667	422.193	598.781	1.41826	-0.483533	UP	0.00332825	0.0121212
1080	YML075C	2387.53	1884.06	1972.38	1474.58	1400.23	1529	2081.32	1467.93	1.41786	0.492036	DOWN	0.000161196	0.00084852
1098	YDR044W	4757.29	4345.87	5691.1	3654.14	3191.71	3591.46	4931.42	3479.1	1.41744	0.491461	DOWN	0.000195717	0.00101334
962	YMR296C	7981.82	7166.03	8336.68	6076.93	5402.9	5100.99	7828.17	5526.94	1.41637	0.491975	DOWN	5.30374e-05	0.000313428
1091	YAL003W	7283.23	6423.08	8652.16	4987.15	5355.48	5444.95	7452.82	5262.53	1.41621	0.490527	DOWN	0.000187137	0.000975138
1005	YGL105W	5252.94	4592.39	5156.19	3214.24	3420.54	3958.78	5000.51	3531.19	1.4161	0.491717	DOWN	8.62429e-05	0.000487852
1059	YLL018C	3929.65	3074.3	3900.88	2580.51	2517.09	2606.31	3634.95	2567.97	1.41549	0.490093	DOWN	0.000140613	0.000754847
1849	YMR181C	258.111	315.986	274.908	186.222	155.317	258.294	283.002	199.945	1.4154	0.480603	DOWN	0.010965	0.0337133
1338	YLR436C	691.103	692.12	833.005	600.472	495.592	469.862	738.743	521.976	1.41528	0.484081	DOWN	0.00109617	0.0046575
1333	YKL039W	439.538	400.701	410.706	301.186	315.377	267.38	416.982	294.648	1.41519	0.484388	DOWN	0.00107326	0.00457292
1240	YGR244C	979.14	903.06	742.749	590.021	622.454	642.491	874.983	618.322	1.41509	0.48754	DOWN	0.000586697	0.00268549
1628	YMR311C	208.547	233.813	177.2	300.236	258.467	318.001	206.52	292.235	1.41504	-0.481138	UP	0.00470237	0.0164207
1845	YOR276W	201.065	283.795	278.22	150.118	180.215	208.972	254.36	179.768	1.41493	0.48217	DOWN	0.0108008	0.0332805
985	YJR105W	4717.08	4069.7	5094.91	3395.71	3223.72	3191.69	4627.23	3270.37	1.41489	0.490377	DOWN	6.7824e-05	0.000391451
1249	YPL229W	482.556	532.009	601.155	818.999	685.293	781.373	538.573	761.888	1.41464	-0.486747	UP	0.000617577	0.00281099
991	YDR496C	1245.67	1180.08	1415.94	1785.27	1780.81	1866.47	1280.56	1810.85	1.4141	-0.489382	UP	7.32721e-05	0.000419911
1555	YEL053C	212.287	293.113	274.08	350.592	371.101	380.303	259.827	367.332	1.41376	-0.479157	UP	0.00320268	0.0117088
1165	YGL189C	3768.8	4339.94	4983.13	2905.45	3457.29	2898.35	4363.96	3087.03	1.41364	0.4871	DOWN	0.000353064	0.00172418
1995	YBR159W	159.917	226.189	182.996	151.068	139.904	111.625	189.701	134.199	1.41358	0.46861	DOWN	0.0173416	0.049417
1175	YIL140W	2656.86	3204.76	2431.94	4017.08	3494.04	4206.69	2764.52	3905.94	1.41288	-0.486029	UP	0.000382194	0.00184917
1482	YDR006C	788.362	1064.87	966.319	1263.65	1120.42	1599.09	939.849	1327.72	1.41269	-0.480612	UP	0.00229291	0.0087957
1127	YPR149W	7121.45	7988.61	6173.02	5566.72	4952.37	4550.65	7094.36	5023.25	1.41231	0.485945	DOWN	0.000256625	0.00129451
1637	YGL186C	259.982	221.953	251.723	166.27	162.431	190.8	244.553	173.167	1.41223	0.480081	DOWN	0.00477789	0.0165927
1769	YKL150W	375.945	389.688	245.099	409.499	511.005	506.205	336.911	475.57	1.41156	-0.474575	UP	0.00814349	0.026177
995	YJL002C	7925.71	7825.11	6573.79	5568.62	4881.23	5367.07	7441.53	5272.31	1.41144	0.486941	DOWN	7.57407e-05	0.00043275
1179	YGL055W	4318.69	3503.81	4447.39	2844.64	2590.6	3261.78	4089.96	2899.01	1.41082	0.484245	DOWN	0.000388887	0.00187653
1549	YMR275C	283.362	338.012	284.845	397.148	379.401	501.013	302.073	425.854	1.40977	-0.475736	UP	0.00309043	0.0113422
1235	YER152C	1250.34	956.43	1169.19	840.851	750.502	804.736	1125.32	798.697	1.40895	0.481008	DOWN	0.000539064	0.00248144
1477	YHL035C	241.278	250.756	220.258	369.595	315.377	318.001	237.431	334.324	1.40809	-0.479787	UP	0.00222545	0.00856581
1580	YDR430C	182.361	196.538	230.194	297.386	279.808	280.36	203.031	285.851	1.40792	-0.475213	UP	0.00370246	0.0133218
1327	YNL167C	459.177	429.504	491.854	321.139	353.317	306.319	460.178	326.925	1.4076	0.478917	DOWN	0.00102922	0.00440926
1543	YGR023W	432.991	472.709	342.807	509.261	654.466	593.169	416.169	585.632	1.4072	-0.474782	UP	0.00295471	0.0108863
1566	YLR127C	282.426	342.248	324.591	242.279	202.742	229.739	316.422	224.92	1.40682	0.473995	DOWN	0.00345512	0.012543
1398	YHR077C	461.047	535.398	407.394	627.076	610.598	737.242	467.946	658.305	1.4068	-0.476435	UP	0.00150282	0.00611123
1037	YIL123W	10734.1	13345.1	13487.9	9121.1	8431	9171.4	12522.4	8907.83	1.40577	0.481063	DOWN	0.000121724	0.000667312
1374	YPL075W	605.066	517.608	508.415	364.844	358.06	437.413	543.696	386.772	1.40573	0.477828	DOWN	0.00135314	0.00559868
1267	YDR375C	346.019	344.789	399.114	512.112	509.82	510.099	363.307	510.677	1.40563	-0.47761	UP	0.000694086	0.00311435
1935	YPR198W	278.686	237.202	218.602	190.023	201.557	131.094	244.83	174.225	1.40525	0.46135	DOWN	0.0147483	0.043308
1491	YDR122W	1527.16	1130.94	1022.63	1622.8	1614.82	1928.77	1226.91	1722.13	1.40363	-0.473225	UP	0.00232654	0.00886488
1494	YIL106W	444.214	526.079	557.269	729.688	592.814	821.61	509.187	714.704	1.40362	-0.47213	UP	0.00233095	0.00886978
903	YBR109C	2096.69	1998.42	1955.82	1445.12	1463.06	1403.1	2016.98	1437.1	1.40351	0.480247	DOWN	2.71351e-05	0.000170834
1725	YPR066W	415.223	333.776	279.877	229.928	237.126	266.082	342.959	244.378	1.40339	0.469144	DOWN	0.00698606	0.0230103
1804	YKL205W	251.565	182.984	193.761	247.03	316.563	318.001	209.437	293.864	1.40312	-0.465846	UP	0.00915722	0.0288574
1675	YKR009C	277.75	260.922	221.086	181.472	173.102	186.906	253.253	180.493	1.40311	0.468706	DOWN	0.00573404	0.0194615
1856	YPL183C	158.982	173.665	224.398	228.027	259.652	293.339	185.682	260.34	1.40208	-0.460817	UP	0.0113194	0.0346717
1301	YJR066W	420.834	363.427	424.783	598.572	580.957	515.291	403.015	564.94	1.40179	-0.475317	UP	0.000879699	0.00384358
914	YCL045C	4907.86	5509.01	5215.81	3909.72	3490.49	3752.41	5210.89	3717.54	1.4017	0.478491	DOWN	3.10764e-05	0.000193293
1292	YIL002W-A	2580.18	2054.33	2041.11	1397.62	1799.78	1565.34	2225.21	1587.58	1.40163	0.474154	DOWN	0.000834105	0.00367019
1447	YBR276C	371.269	364.274	381.725	286.935	272.694	237.527	372.423	265.719	1.40157	0.469039	DOWN	0.00197351	0.00775357
1115	YJR109C	610.677	632.82	558.097	802.847	866.694	855.357	600.531	841.632	1.40148	-0.475621	UP	0.000233741	0.00119176
970	YDL185W	14161.5	15043.7	12423	9399.48	10260.4	10054	13876.1	9904.64	1.40097	0.477339	DOWN	5.56995e-05	0.000326445
929	YOR187W	2174.31	2208.52	1958.31	2927.3	2885.82	3068.38	2113.71	2960.5	1.40062	-0.477355	UP	3.64071e-05	0.000222793
1916	YCR042C	207.611	271.087	192.105	177.671	148.203	153.159	223.601	159.678	1.40032	0.459498	DOWN	0.014054	0.0416781
1605	YGR257C	181.426	216.87	225.226	300.236	272.694	299.829	207.841	290.92	1.39972	-0.466547	UP	0.00422315	0.0149586
1887	YGR078C	456.371	293.113	364.336	313.538	252.539	229.739	371.274	265.272	1.3996	0.457837	DOWN	0.0127728	0.0384808
1506	YMR089C	327.315	347.331	317.138	524.463	386.515	476.352	330.595	462.443	1.39882	-0.469945	UP	0.00246087	0.00928953
1486	YDR339C	355.371	321.069	394.974	450.354	569.101	478.948	357.138	499.468	1.39853	-0.467313	UP	0.00229896	0.00879632
1757	YNL112W	3113.24	3185.28	5123.89	2781.94	2335.69	3050.21	3807.47	2722.61	1.39846	0.463894	DOWN	0.00774297	0.0250534
1852	YPL017C	307.676	255.839	374.273	247.03	186.144	237.527	312.596	223.567	1.39822	0.460574	DOWN	0.0111856	0.0343377
1755	YAL017W	747.214	809.027	519.179	457.005	582.143	445.201	691.807	494.783	1.3982	0.463488	DOWN	0.00765305	0.0247906
1682	YHR028C	298.325	228.73	208.665	355.343	360.431	312.809	245.24	342.861	1.39806	-0.467195	UP	0.00602805	0.0203742
1900	YFR007W	111.287	115.212	110.957	154.869	163.617	153.159	112.485	157.215	1.39765	-0.459765	UP	0.0134282	0.0401785
1118	YLR034C	656.501	737.866	712.94	1004.27	1030.31	909.871	702.436	981.484	1.39726	-0.47211	UP	0.000237096	0.00120563
1742	YBL106C	276.815	228.73	243.443	188.123	189.7	158.351	249.663	178.725	1.39691	0.459376	DOWN	0.00732442	0.0239032
1276	YOL136C	852.89	767.516	725.361	528.264	522.862	628.213	781.922	559.78	1.39684	0.470559	DOWN	0.000752047	0.00335062
1322	YLR192C	691.103	669.247	838.802	547.266	488.479	538.654	733.051	524.8	1.39682	0.468848	DOWN	0.00100013	0.00430088
1859	YMR163C	137.472	141.474	130.83	216.626	163.617	192.098	136.592	190.78	1.39672	-0.46279	UP	0.0116447	0.0356106
1419	YJL172W	1381.27	986.081	1038.36	789.545	865.508	783.969	1135.24	813.007	1.39634	0.466791	DOWN	0.00170796	0.00684266
1853	YLR133W	203.871	203.316	202.869	167.22	125.677	144.074	203.352	145.657	1.3961	0.455698	DOWN	0.0112736	0.0345687
1955	YDL064W	234.732	320.222	277.392	224.227	221.712	150.564	277.449	198.834	1.39538	0.453596	DOWN	0.015847	0.0460585
1196	YOR184W	833.251	962.361	911.669	635.627	704.263	600.956	902.427	646.949	1.3949	0.468791	DOWN	0.000430121	0.00204452
1984	YIL124W	339.473	273.629	221.914	162.47	232.383	203.78	278.339	199.544	1.39487	0.457776	DOWN	0.0170692	0.0488908
1192	YJL197W	657.436	701.439	570.518	888.357	903.448	898.19	643.131	896.665	1.39422	-0.468254	UP	0.000411387	0.00196074
1244	YOL135C	667.723	759.892	714.596	1016.62	873.807	1095.48	714.07	995.303	1.39384	-0.466689	UP	0.000591805	0.00270234
1182	YJR007W	844.473	875.951	891.796	560.568	680.55	633.405	870.74	624.841	1.39354	0.469033	DOWN	0.000395266	0.00190109
1328	YEL043W	600.39	588.768	638.417	463.656	380.586	467.266	609.191	437.17	1.39349	0.465336	DOWN	0.00103677	0.00443827
1573	YIL046W	312.352	276.17	358.54	482.658	455.281	381.601	315.688	439.847	1.3933	-0.463775	UP	0.00359496	0.0129926
963	YHL033C	12020.9	11267.1	13592.2	16875	16901.1	17591.3	12293.4	17122.5	1.39282	-0.46934	UP	5.36395e-05	0.000316657
1963	YBL064C	1611.33	1441	817.273	2011.39	1802.15	1575.73	1289.87	1796.42	1.39272	-0.454912	UP	0.0163784	0.0474332
1221	YLR099C	1116.61	1298.68	1228.81	1624.7	1524.72	1924.88	1214.7	1691.43	1.39247	-0.465505	UP	0.000477637	0.0022249
1657	YMR302C	239.408	251.603	201.213	341.091	279.808	342.662	230.741	321.187	1.39198	-0.460465	UP	0.00527759	0.0181069
1762	YGL256W	267.463	249.062	312.17	217.576	173.102	205.078	276.232	198.585	1.391	0.455548	DOWN	0.00779831	0.0251608
1954	YPR128C	174.88	171.971	187.136	129.216	106.706	147.968	177.996	127.963	1.39099	0.454676	DOWN	0.0158176	0.0460199
1450	YCR046C	400.26	377.828	465.357	649.878	545.389	532.164	414.482	575.81	1.38923	-0.461488	UP	0.00199002	0.00779152
1386	YER129W	403.065	423.574	436.376	318.288	294.036	297.233	421.005	303.186	1.3886	0.459342	DOWN	0.00144866	0.00594601
1268	YKL035W	2271.57	1955.22	1661.87	1427.07	1426.31	1387.52	1962.89	1413.63	1.38854	0.461368	DOWN	0.000695655	0.00311893
1919	YLR057W	241.278	338.859	230.194	329.69	345.018	450.393	270.111	375.033	1.38844	-0.448869	UP	0.0140994	0.0417789
957	YER177W	15795.3	14359.2	15438.8	11235.1	10071.9	11573.9	15197.7	10960.3	1.38662	0.463355	DOWN	4.87403e-05	0.000289539
1266	YFL007W	1688.01	1378.31	1459	1205.7	1074.18	983.855	1508.44	1087.91	1.38655	0.45854	DOWN	0.000690846	0.00310226
1466	YDL225W	431.121	412.561	464.529	509.261	656.838	647.683	436.07	604.594	1.38646	-0.455146	UP	0.00212306	0.00822741
1274	YDL015C	2255.67	2915.88	2226.59	1676.95	1842.47	1819.74	2466.05	1779.72	1.38564	0.459195	DOWN	0.000737648	0.00329162
1422	YBR079C	1309.26	1507.92	1676.78	2107.35	1736.94	2379.16	1497.99	2074.49	1.38485	-0.455811	UP	0.00175803	0.00702841
1060	YNL031C	7108.35	8656.16	7382.78	5799.5	5295.01	5625.37	7715.76	5573.29	1.38442	0.460039	DOWN	0.000143939	0.000771973
1512	YBR111C	636.862	564.201	472.809	395.248	416.155	398.474	557.957	403.292	1.38351	0.453435	DOWN	0.00256065	0.00962783
1488	YDR348C	526.51	503.206	506.759	325.889	353.317	432.221	512.158	370.476	1.38243	0.4562	DOWN	0.00230462	0.0088009
1602	YNR023W	230.991	237.202	273.252	315.438	366.359	342.662	247.148	341.486	1.38171	-0.44879	UP	0.0041431	0.0147026
1306	YLR028C	2078.92	2346.6	1733.08	1386.22	1518.79	1553.66	2052.87	1486.22	1.38127	0.45456	DOWN	0.00092208	0.0040138
1982	YJL184W	161.787	233.813	218.602	276.483	239.497	332.278	204.734	282.753	1.38107	-0.440809	UP	0.0169764	0.0486936
922	YLR027C	16868.9	16110.2	16790.9	12898.8	11433	11711.5	16590	12014.4	1.38084	0.457887	DOWN	3.33571e-05	0.000205624
1383	YLR167W	2250.06	1650.24	1885.44	1251.3	1436.98	1503.04	1928.58	1397.11	1.38041	0.452885	DOWN	0.00143693	0.00590242
1255	YMR243C	2175.24	1651.09	1815.89	1381.47	1365.84	1342.09	1880.74	1363.13	1.37972	0.452962	DOWN	0.000644631	0.0029201
1181	YLR083C	2713.91	2602.44	2142.96	1753.91	1779.63	1872.96	2486.44	1802.17	1.37969	0.454161	DOWN	0.000394337	0.00189823
1341	YOR209C	1302.71	1103.83	1182.44	740.139	920.047	942.32	1196.33	867.502	1.37905	0.452984	DOWN	0.00111364	0.00472116
1309	YCL044C	1375.66	1571.46	1780.28	2421.84	1998.97	2097.51	1575.8	2172.77	1.37884	-0.452008	UP	0.000927796	0.00402943
1639	YBL091C	1577.66	1023.36	1194.86	954.865	967.472	830.696	1265.29	917.678	1.3788	0.446637	DOWN	0.00481229	0.0166918
1585	YLL012W	682.686	604.017	784.151	553.917	526.419	421.838	690.285	500.724	1.37857	0.446292	DOWN	0.00376234	0.0134861
1287	YDR349C	1027.77	1025.05	1004.41	650.828	841.796	725.561	1019.08	739.395	1.37826	0.452619	DOWN	0.000807126	0.00356527
1424	YBR048W	11662.7	10426.7	14234	8340.1	7866.64	10154	12107.8	8786.9	1.37794	0.449695	DOWN	0.00176838	0.00705987
1489	YER166W	418.964	480.333	443.828	337.291	295.221	342.662	447.708	325.058	1.37732	0.448425	DOWN	0.00230511	0.0088009
1623	YOR099W	3149.71	2146.67	2021.24	1721.61	1812.82	1779.51	2439.21	1771.31	1.37706	0.445856	DOWN	0.00461189	0.0161544
1980	YOR201C	115.028	138.085	138.282	187.173	186.144	164.841	130.465	179.386	1.37497	-0.438441	UP	0.0169416	0.0486487
1548	YLR100W	325.445	274.476	315.482	384.796	437.497	436.115	305.134	419.469	1.3747	-0.444021	UP	0.0030548	0.0112187
1392	YNL037C	1199.84	1123.32	910.841	831.35	780.143	741.136	1078	784.21	1.37463	0.445683	DOWN	0.00148514	0.0060654
1302	YBR023C	636.862	727.7	580.454	876.956	884.478	911.169	648.339	890.868	1.37408	-0.447094	UP	0.00088027	0.00384358
1470	YEL046C	24960.1	18307.7	18586.9	16648.9	15260.2	13106.8	20618.3	15005.3	1.37407	0.44529	DOWN	0.00215259	0.00832481
1428	YDR205W	628.445	484.569	513.383	780.044	703.077	751.52	542.132	744.88	1.37398	-0.446931	UP	0.00178258	0.00709661
1915	YPL129W	274.945	315.986	238.475	232.778	194.443	176.523	276.469	201.248	1.37377	0.433869	DOWN	0.014035	0.0416653
1584	YFR006W	222.574	240.59	231.022	327.789	302.335	323.192	231.396	317.772	1.37329	-0.443225	UP	0.0037483	0.0134527
1351	YFR051C	3782.83	4034.97	4588.15	3253.19	2515.9	3270.86	4135.32	3013.32	1.37235	0.444997	DOWN	0.00120346	0.00505695
1590	YDR320C	662.112	604.017	557.269	723.987	770.658	1007.22	607.799	833.954	1.37209	-0.440688	UP	0.00382677	0.0136825
1527	YKL068W	648.084	686.19	750.202	938.713	800.299	1120.14	694.825	953.051	1.37164	-0.441496	UP	0.00276319	0.0102873
1337	YPR170W-B	619.093	587.074	604.467	458.905	405.485	456.883	603.545	440.424	1.37037	0.442745	DOWN	0.00108874	0.00462937
1303	YLR418C	578.88	626.043	527.46	759.141	782.514	830.696	577.461	790.784	1.36942	-0.442182	UP	0.000895725	0.00390806
1062	YER125W	2196.75	2184.8	2260.54	1720.66	1501	1628.94	2214.03	1616.87	1.36933	0.44476	DOWN	0.000147387	0.000788235
1313	YOL057W	840.733	1039.45	977.084	673.631	685.293	728.157	952.423	695.693	1.36903	0.443207	DOWN	0.000943505	0.00408517
1297	YML063W	2620.39	2443.18	2590.1	3049.87	3339.91	4087.28	2551.22	3492.35	1.36889	-0.441832	UP	0.000859128	0.00376572
1404	YMR309C	665.853	725.159	854.534	1095.48	941.388	1035.77	748.515	1024.21	1.36833	-0.440563	UP	0.0015374	0.00622518
1190	YBR015C	4616.08	4021.41	4006.87	3323.5	3169.18	2749.08	4214.79	3080.59	1.36818	0.442266	DOWN	0.000409689	0.00195721
1430	YBR082C	1331.71	1484.2	1714.04	1141.09	961.544	1208.4	1509.98	1103.68	1.36814	0.440394	DOWN	0.00180337	0.00717326
1719	YKL215C	209.482	197.386	182.168	257.481	282.179	266.082	196.345	268.581	1.3679	-0.435995	UP	0.00690128	0.0228236
1362	YPL082C	605.066	513.372	539.88	821.849	706.634	739.838	552.773	756.107	1.36784	-0.442037	UP	0.00123534	0.00515631
1577	YKR067W	939.862	897.977	703.003	1133.49	1327.9	1013.71	846.948	1158.37	1.36769	-0.438442	UP	0.0036316	0.0130917
1912	YGR266W	165.528	160.111	149.047	190.973	220.527	237.527	158.229	216.342	1.36728	-0.429565	UP	0.0138291	0.0411578
1399	YBL051C	1403.72	1217.35	1366.26	1085.98	1003.04	828.1	1329.11	972.374	1.36687	0.437748	DOWN	0.00151493	0.0061561
1621	YER132C	486.297	520.149	547.333	721.137	572.658	829.398	517.926	707.731	1.36647	-0.435193	UP	0.00459749	0.0161238
1665	YHR089C	632.186	525.232	586.25	959.616	654.466	767.095	581.223	793.726	1.36561	-0.436446	UP	0.00545164	0.0186141
1446	YBR260C	885.622	813.262	871.095	1053.68	1068.25	1387.52	856.66	1169.82	1.36556	-0.436355	UP	0.00195911	0.00770233
1671	YOR385W	586.362	646.374	534.084	380.996	391.257	521.781	588.94	431.345	1.36536	0.436837	DOWN	0.00555455	0.0188974
1956	YBR290W	177.685	163.5	149.875	234.678	250.167	185.609	163.687	223.485	1.36532	-0.432848	UP	0.0158403	0.0460585
1655	YNR052C	567.658	513.372	715.424	713.536	886.849	851.463	598.818	817.283	1.36483	-0.432689	UP	0.0051861	0.0178145
1199	YDL052C	1053.02	998.788	1054.92	791.445	776.586	708.687	1035.58	758.906	1.36456	0.438149	DOWN	0.000438072	0.00207537
1087	YOL020W	1870.37	1950.14	2057.67	2871.25	2616.68	2532.32	1959.39	2673.42	1.36441	-0.440264	UP	0.000181624	0.000949894
1815	YPL016W	175.815	203.316	213.634	247.98	286.922	273.87	197.588	269.591	1.36441	-0.428593	UP	0.00957944	0.0299885
1790	YDL102W	182.361	173.665	185.48	265.082	246.611	227.143	180.502	246.279	1.36441	-0.43406	UP	0.00854198	0.0271371
1933	YHR016C	308.612	235.507	215.29	357.243	387.7	290.743	253.136	345.229	1.36381	-0.431456	UP	0.014671	0.0431478
1738	YPL078C	265.593	364.274	371.789	438.953	476.622	450.393	333.885	455.323	1.36371	-0.430146	UP	0.00721143	0.0235886
1396	YBR208C	614.418	536.245	608.607	870.305	714.933	813.822	586.423	799.687	1.36367	-0.437036	UP	0.00149934	0.00610584
1817	YGL100W	460.112	432.046	500.134	278.384	422.083	320.597	464.097	340.354	1.36357	0.432693	DOWN	0.0095976	0.0300288
1371	YIR022W	691.103	653.151	621.856	439.903	490.85	511.397	655.37	480.717	1.36332	0.437451	DOWN	0.00132985	0.00551437
1957	YMR208W	536.797	794.625	813.96	578.62	413.784	581.487	715.128	524.63	1.36311	0.427711	DOWN	0.0161653	0.0469596
1198	YNL064C	2265.96	1860.34	1925.19	2666.02	2887	2688.08	2017.16	2747.03	1.36183	-0.436514	UP	0.000435356	0.00206719
1788	YLR422W	172.074	189.761	183.824	244.179	246.611	251.805	181.887	247.532	1.36091	-0.427491	UP	0.00853338	0.0271321
1752	YLR381W	398.389	399.854	354.4	320.189	288.107	238.825	384.214	282.374	1.36066	0.424794	DOWN	0.00755376	0.0245109
1465	YGR234W	746.279	614.183	729.501	1068.88	883.292	889.104	696.654	947.092	1.35949	-0.43268	UP	0.00211351	0.00820155
1475	YLR406C	2153.73	2933.67	2850.93	1839.42	2116.35	1884.64	2646.11	1946.8	1.35921	0.431274	DOWN	0.00219911	0.0084759
1444	YJR123W	133599	137128	148939	121836	102781	84157.2	139889	102925	1.35914	0.43113	DOWN	0.00192841	0.0075921
1745	YLR397C	820.159	827.664	1182.44	1272.2	1137.02	1436.84	943.42	1282.02	1.35891	-0.426501	UP	0.00738262	0.0240623
1443	YIL075C	1162.44	1614.66	1500.4	1918.28	1934.94	1958.62	1425.83	1937.28	1.3587	-0.430329	UP	0.0019016	0.00749173
1417	YOR008C	620.029	560.812	550.645	404.749	424.455	445.201	577.162	424.801	1.35866	0.431706	DOWN	0.0016896	0.00677866
1178	YIR006C	3272.22	2773.56	2718.45	4152	3783.34	3966.57	2921.41	3967.3	1.35801	-0.432968	UP	0.00038901	0.00187653
1096	YNL263C	1851.67	1730.72	1772.83	2260.32	2509.97	2498.58	1785.07	2422.96	1.35734	-0.432553	UP	0.000194238	0.00100752
1455	YHR179W	2776.57	2696.47	2754.05	2077.9	1639.72	2344.12	2742.36	2020.58	1.35722	0.429314	DOWN	0.00202489	0.00791167
1668	YNL298W	255.306	267.699	287.329	354.393	339.089	406.262	270.111	366.581	1.35715	-0.4246	UP	0.00552809	0.0188413
1342	YGR175C	1100.71	1108.07	1384.48	1566.74	1658.69	1651.01	1197.75	1625.48	1.35711	-0.429691	UP	0.00112715	0.00477483
1212	YKL175W	4874.19	4700.83	3986.17	5940.12	6567.19	5888.85	4520.4	6132.05	1.35653	-0.431056	UP	0.000459024	0.00215132
1707	YHR032W	276.815	270.24	339.495	436.103	372.287	393.282	295.517	400.557	1.35545	-0.424911	UP	0.00662497	0.0220638
1569	YOR070C	456.371	561.659	577.97	730.638	648.538	783.969	532	721.048	1.35535	-0.425066	UP	0.00351604	0.0127398
1305	YLR060W	13105.7	11709.3	13131.8	9180.01	8128.66	10691.3	12648.9	9333.33	1.35524	0.428793	DOWN	0.000902276	0.0039306
1756	YDR002W	486.297	424.421	472.809	273.633	371.101	376.409	461.176	340.381	1.35488	0.426562	DOWN	0.00768136	0.0248682
955	YGL008C	45652.1	42810.6	45255.5	59166.5	62533.6	59380.5	44572.7	60360.2	1.35419	-0.430875	UP	4.83982e-05	0.000288109
1554	YDL231C	429.251	460.849	511.727	347.742	347.389	340.066	467.275	345.066	1.35416	0.425411	DOWN	0.00318723	0.0116694
1550	YGR125W	615.353	750.573	599.499	451.304	499.149	501.013	655.142	483.822	1.3541	0.426394	DOWN	0.00310038	0.0113714
1052	YGL123W	24402.8	23264.4	26430.1	18767.6	18776.8	17204.5	24699.1	18249.6	1.3534	0.429187	DOWN	0.000134743	0.000728153
1862	YDR539W	203.871	188.067	200.385	303.087	232.383	266.082	197.441	267.184	1.35324	-0.422522	UP	0.0117654	0.0359217
1906	YDR292C	228.186	208.398	240.131	171.971	167.173	160.947	225.572	166.697	1.35318	0.417947	DOWN	0.0135888	0.040531
1558	YLR324W	806.131	699.745	611.091	507.361	512.191	545.144	705.656	521.565	1.35296	0.423851	DOWN	0.00326869	0.0119271
1872	YBL031W	234.732	282.1	274.08	171.971	206.299	206.376	263.638	194.882	1.35281	0.423273	DOWN	0.0123224	0.0374215
1591	YHL039W	397.454	376.981	467.841	602.373	513.377	564.613	414.092	560.121	1.35265	-0.423579	UP	0.00386238	0.0138012
1768	YOR126C	302.065	323.611	289.813	216.626	208.67	251.805	305.163	225.7	1.35207	0.422271	DOWN	0.00814548	0.026177
999	YOR247W	38333.3	39154.3	38668.5	29392.7	26694.4	29833.7	38718.7	28640.3	1.3519	0.428168	DOWN	7.78164e-05	0.000442829
1589	YJR144W	301.13	363.427	361.852	467.456	454.095	465.968	342.136	462.507	1.35182	-0.421559	UP	0.0038109	0.0136343
1881	YOR087W	862.242	818.345	558.925	488.359	597.556	571.103	746.504	552.339	1.35153	0.418524	DOWN	0.0125902	0.0380327
1647	YKR018C	1162.44	1113.15	853.706	802.847	831.125	681.43	1043.1	771.8	1.35151	0.420251	DOWN	0.00498824	0.0172181
1802	YDR165W	308.612	323.611	287.329	197.624	232.383	250.507	306.517	226.838	1.35126	0.422677	DOWN	0.00908888	0.0286738
1636	YER072W	2049.93	2405.05	3041.38	1753.91	1761.84	2032.61	2498.79	1849.45	1.35109	0.421567	DOWN	0.00476968	0.0165743
1335	YJL167W	1404.65	1231.75	1384.48	1070.78	897.52	1009.81	1340.29	992.704	1.35014	0.422672	DOWN	0.00107351	0.00457292
1979	YBL017C	449.825	453.224	370.961	332.54	371.101	240.123	424.67	314.588	1.34992	0.412436	DOWN	0.0169436	0.0486487
1535	YBL003C	993.168	1257.17	997.785	869.355	748.131	789.161	1082.71	802.215	1.34965	0.420368	DOWN	0.00281345	0.0104249
1229	YBR246W	1245.67	1210.57	1292.57	873.155	980.514	924.149	1249.6	925.939	1.34955	0.424463	DOWN	0.000508866	0.00235387
1442	YDL124W	952.955	1056.39	878.547	1164.84	1447.65	1283.68	962.632	1298.73	1.34914	-0.420787	UP	0.00189199	0.0074593
1174	YNL135C	1759.09	1902.7	1930.15	1359.61	1319.6	1469.29	1863.98	1382.84	1.34794	0.423055	DOWN	0.000381655	0.00184814
1715	YOR219C	368.464	376.134	316.31	263.182	251.353	272.572	353.636	262.369	1.34786	0.416696	DOWN	0.00679061	0.02251
1067	YBR234C	2467.02	2474.52	2403.79	1821.37	1771.33	1859.98	2448.44	1817.56	1.34711	0.422747	DOWN	0.000151993	0.000809824
1926	YCR079W	736.927	598.934	582.11	528.264	534.718	360.833	639.324	474.605	1.34706	0.410492	DOWN	0.0143602	0.0423871
1495	YMR171C	570.464	528.621	555.613	435.152	405.485	388.091	551.566	409.576	1.34668	0.416747	DOWN	0.0023756	0.00903362
1361	YGL173C	1153.09	1179.23	981.224	845.602	805.041	809.928	1104.51	820.19	1.34665	0.419079	DOWN	0.00123308	0.00515068
1157	YBL030C	11794.6	12662.3	13612.1	18522.5	15989.4	16748.9	12689.7	17086.9	1.34652	-0.421352	UP	0.000332151	0.00163064
1823	YNL156C	452.63	526.926	380.069	334.44	363.988	311.511	453.209	336.646	1.34625	0.413405	DOWN	0.00974372	0.0303857
1345	YNR039C	600.39	594.698	547.333	752.491	777.772	813.822	580.807	781.361	1.3453	-0.418012	UP	0.00116903	0.00494122
1503	YLR432W	9121.81	10735.1	12515	7918.25	7320.06	8826.14	10790.6	8021.49	1.34521	0.417035	DOWN	0.00242747	0.00918174
1940	YPL086C	237.537	180.443	236.819	279.334	283.365	318.001	218.266	293.566	1.34499	-0.410069	UP	0.0150285	0.0440396
1307	YPL037C	988.492	916.615	1026.77	724.937	695.963	759.308	977.291	726.736	1.34477	0.41849	DOWN	0.000923014	0.00401479
1776	YOR286W	416.158	567.589	517.523	738.239	706.634	573.699	500.424	672.857	1.34458	-0.413577	UP	0.00833819	0.0266906
1522	YMR143W	5569.97	7071.99	6924.87	4636.56	5581.93	4335.19	6522.28	4851.23	1.34446	0.416027	DOWN	0.00268186	0.0100173
1319	YEL027W	2968.28	3390.29	3140.74	2108.3	2329.76	2630.97	3166.44	2356.34	1.34379	0.417819	DOWN	0.000969544	0.00417882
1695	YOR306C	391.843	426.116	379.241	311.638	264.395	315.405	399.067	297.146	1.343	0.411927	DOWN	0.00634268	0.0212732
1694	YMR238W	561.112	441.364	467.013	382.896	368.73	342.662	489.83	364.763	1.34287	0.410222	DOWN	0.00630522	0.0211601
1758	YNL320W	248.76	296.502	294.781	344.892	392.443	390.686	280.014	376.007	1.34281	-0.408998	UP	0.00776038	0.0250954
1709	YOR095C	358.176	371.051	398.286	247.98	288.107	303.723	375.838	279.937	1.34258	0.415094	DOWN	0.00672945	0.0223725
1242	YJR015W	2603.56	2757.47	2713.48	2071.25	2153.1	1791.19	2691.5	2005.18	1.34228	0.415982	DOWN	0.000586583	0.00268549
1232	YDR011W	1096.97	1014.88	1010.21	1456.53	1339.76	1392.71	1040.69	1396.33	1.34174	-0.416468	UP	0.000523482	0.00241558
1191	YJL012C	3756.64	3488.56	4074.77	5140.12	4747.25	5296.98	3773.32	5061.45	1.34138	-0.415821	UP	0.000411462	0.00196074
1505	YOR035C	645.279	641.291	565.549	461.756	474.251	445.201	617.373	460.402	1.34094	0.412086	DOWN	0.00244312	0.00922868
1792	YER130C	324.51	286.336	374.273	488.359	420.898	411.454	328.373	440.237	1.34066	-0.410491	UP	0.00866416	0.0274865
1200	YPL131W	61006	64160.5	71811.5	52434.9	45535.2	48961.7	65659.3	48977.3	1.34061	0.414992	DOWN	0.000438025	0.00207537
1741	YDL048C	4049.36	4936.33	5299.44	3853.66	2799.27	4005.51	4761.71	3552.81	1.34026	0.409243	DOWN	0.00726234	0.0237142
1597	YGL114W	551.76	556.576	523.319	421.851	438.682	356.939	543.885	405.824	1.3402	0.409158	DOWN	0.004037	0.0143709
1288	YDR408C	5962.75	5187.94	5052.68	3756.75	3924.43	4415.67	5401.12	4032.28	1.33947	0.413235	DOWN	0.000816908	0.00360568
1376	YHR042W	16864.2	12895.3	15046.3	21643.6	18949.9	19418.8	14935.3	20004.1	1.33939	-0.412249	UP	0.00137026	0.00566129
1941	YLR043C	1356.02	1380	2032.83	990.019	1240.17	1330.41	1589.62	1186.87	1.33934	0.406578	DOWN	0.0151137	0.0442665
1638	YDR091C	793.973	831.9	1069.82	1201.89	1105	1303.15	898.566	1203.35	1.33919	-0.408721	UP	0.00479349	0.0166368
1257	YDR093W	1878.79	1740.89	1666.01	1379.57	1330.27	1238.26	1761.9	1316.03	1.33879	0.411954	DOWN	0.000649492	0.00293744
1349	YGR233C	805.196	775.141	712.112	1082.18	962.73	1024.09	764.149	1023	1.33874	-0.412549	UP	0.00118685	0.00500165
1129	YPL273W	1938.64	2011.13	1939.26	1476.48	1439.35	1484.87	1963.01	1466.9	1.3382	0.413107	DOWN	0.000265267	0.00133573
1847	YIL114C	368.464	299.891	303.89	242.279	241.868	242.719	324.081	242.289	1.33758	0.404231	DOWN	0.010887	0.0335098
1437	YCR077C	2518.46	2336.44	2884.88	3591.43	3039.95	3719.96	2579.92	3450.45	1.33742	-0.409644	UP	0.00184337	0.00729266
1770	YMR312W	572.334	782.765	808.992	537.765	515.748	564.613	721.364	539.375	1.33741	0.406975	DOWN	0.00817027	0.0262418
1698	YGL160W	663.047	700.592	563.893	495.01	528.79	417.944	642.511	480.581	1.33695	0.404984	DOWN	0.00644225	0.0215791
1865	YMR128W	375.01	312.598	458.733	518.762	478.994	533.462	382.113	510.406	1.33575	-0.402657	UP	0.0120026	0.0365871
1332	YGL012W	2548.38	2325.42	2133.02	1656.05	1888.7	1702.93	2335.61	1749.23	1.33522	0.408434	DOWN	0.0010536	0.00449676
1652	YJL141C	938.927	911.532	710.456	604.273	680.55	633.405	853.638	639.409	1.33504	0.405169	DOWN	0.00516573	0.017766
1793	YDL137W	1936.77	1826.45	1858.12	1732.06	1382.44	1099.37	1873.78	1404.62	1.33401	0.401096	DOWN	0.00870158	0.0275898
1931	YBR073W	278.686	304.126	344.463	398.098	353.317	485.438	309.092	412.284	1.33386	-0.398241	UP	0.0145938	0.0429653
1667	YGR268C	1100.71	1215.66	1280.97	945.364	732.718	1018.9	1199.12	898.994	1.33384	0.403989	DOWN	0.00547217	0.0186619
1570	YMR315W	1205.46	1235.99	948.931	840.851	882.107	820.312	1130.13	847.757	1.33308	0.403706	DOWN	0.00356533	0.0129101
1870	YLR177W	770.594	849.69	577.97	499.76	543.017	607.446	732.751	550.075	1.33209	0.400404	DOWN	0.0122766	0.0373222
1448	YKL192C	3089.86	4096.81	3765.08	4635.61	4852.77	5094.5	3650.58	4860.96	1.33156	-0.403409	UP	0.00197494	0.00775382
1959	YHR110W	233.797	188.914	227.71	261.281	302.335	302.425	216.807	288.681	1.33151	-0.396189	UP	0.016251	0.0471604
1427	YMR203W	4172.8	3751.17	3544.83	4442.74	5190.68	5637.05	3822.93	5090.15	1.33148	-0.403557	UP	0.00177668	0.00707806
1423	YBR158W	1743.19	2266.12	2106.53	2629.92	2753.03	2758.17	2038.61	2713.7	1.33115	-0.403089	UP	0.00176778	0.00705987
1901	YNR015W	1112.87	977.609	1432.5	1513.53	1336.2	1839.21	1174.33	1562.98	1.33096	-0.397372	UP	0.0134473	0.0401935
1518	YDR234W	1051.15	986.928	1158.42	865.554	718.49	817.716	1065.5	800.587	1.3309	0.401855	DOWN	0.00265139	0.00992962
1436	YCL064C	1317.68	1219.05	1069.82	1546.79	1530.65	1721.1	1202.18	1599.51	1.3305	-0.402669	UP	0.0018382	0.00727727
1813	YER148W	538.667	421.88	540.708	363.894	352.131	412.752	500.419	376.259	1.32998	0.399114	DOWN	0.00951506	0.0298362
1540	YNL123W	450.76	521.843	520.835	646.078	669.88	669.748	497.813	661.902	1.32962	-0.400018	UP	0.00292649	0.0108033
1914	YCR037C	293.649	352.414	296.437	245.13	214.599	249.209	314.167	236.312	1.32946	0.396362	DOWN	0.0139343	0.0413879
1370	YLR208W	1267.18	1152.12	1365.43	962.466	934.274	950.108	1261.58	948.949	1.32945	0.402098	DOWN	0.00131224	0.00544531
1468	YBR084W	937.057	984.386	1105.43	776.244	707.82	793.055	1008.96	759.039	1.32926	0.401456	DOWN	0.00213978	0.00828654
1696	YBR205W	620.964	654.846	715.424	481.708	437.497	578.891	663.745	499.365	1.32918	0.400324	DOWN	0.00635364	0.0212974
1484	YMR246W	4557.16	4461.08	5105.68	3421.36	3120.57	4084.69	4707.97	3542.21	1.32911	0.401189	DOWN	0.00229545	0.00879632
1600	YPL247C	1166.18	1010.65	934.026	805.697	838.239	697.005	1036.95	780.314	1.32889	0.398361	DOWN	0.00412813	0.0146677
1579	YPR158C-C	453.565	448.989	477.777	668.881	609.413	555.528	460.111	611.274	1.32854	-0.400911	UP	0.00366608	0.0131993
1864	YKR082W	434.862	569.284	511.727	568.168	674.622	770.989	505.291	671.26	1.32846	-0.393575	UP	0.0118482	0.0361358
1216	YDR388W	2281.86	2545.68	2460.93	1857.47	1779.63	1849.6	2429.49	1828.9	1.32839	0.402473	DOWN	0.000468696	0.00219123
1416	YDL140C	3217.04	3092.94	3312.98	4870.29	3743.03	4165.16	3207.65	4259.49	1.32792	-0.400555	UP	0.00168034	0.00674629
1884	YPR072W	303	277.865	311.342	361.994	359.245	463.372	297.402	394.87	1.32773	-0.392794	UP	0.0127244	0.038396
1627	YKL077W	542.408	551.494	479.433	382.896	384.143	417.944	524.445	394.994	1.32773	0.398746	DOWN	0.00465029	0.0162489
1879	YMR140W	400.26	486.263	386.693	354.393	289.293	315.405	424.405	319.697	1.32752	0.393171	DOWN	0.0124512	0.0376871
1553	YOR259C	587.297	535.398	598.671	742.989	838.239	703.495	573.789	761.574	1.32727	-0.398603	UP	0.00318874	0.0116694
1612	YDR150W	345.084	351.567	354.4	450.354	457.652	486.736	350.35	464.914	1.327	-0.396529	UP	0.00431348	0.0152122
1368	YKL056C	2164.02	1904.39	2281.24	1684.55	1579.26	1521.21	2116.55	1595.01	1.32699	0.399275	DOWN	0.00127027	0.00527886
1961	YLR201C	286.167	321.916	293.953	212.826	262.024	205.078	300.679	226.642	1.32667	0.39359	DOWN	0.0162997	0.0472534
1988	YLR454W	379.686	450.683	336.183	321.139	299.964	258.294	388.851	293.132	1.32654	0.39012	DOWN	0.0171874	0.0491499
1576	YPL246C	2986.99	3376.73	2433.6	2171.96	2162.58	2298.69	2932.44	2211.08	1.32625	0.397202	DOWN	0.0036066	0.0130099
1761	YDR525W-A	2087.34	3014.15	2758.19	3083.12	3554.51	3766.68	2619.89	3468.11	1.32376	-0.392245	UP	0.00779737	0.0251608
1685	YJR080C	599.455	555.729	460.389	668.881	754.059	715.177	538.524	712.706	1.32344	-0.393111	UP	0.00616192	0.0207896
1911	YDR148C	1586.08	1168.22	989.504	1605.69	1704.93	1634.13	1247.93	1648.25	1.32079	-0.388278	UP	0.0138416	0.0411578
1728	YJL190C	2323.94	1957.76	2849.28	1796.67	1693.08	1909.3	2376.99	1799.68	1.32078	0.390207	DOWN	0.00703536	0.0231394
1598	YHR050W	1276.53	1154.66	1122.82	1553.44	1787.93	1352.48	1184.67	1564.61	1.32072	-0.391779	UP	0.00405011	0.0144086
1258	YJR143C	8769.24	8751.04	8134.64	5911.61	6584.98	6936.31	8551.64	6477.63	1.32018	0.393764	DOWN	0.000657482	0.00297121
1874	YPR171W	307.676	365.121	375.929	483.608	398.371	502.311	349.575	461.43	1.31997	-0.386759	UP	0.0123365	0.0374242
1774	YBR074W	675.205	909.837	713.768	552.967	593.999	595.764	766.27	580.91	1.31909	0.388829	DOWN	0.00828506	0.0265505
1771	YNL072W	446.084	486.263	548.989	640.377	583.329	729.454	493.779	651.053	1.31851	-0.386026	UP	0.0082249	0.0264023
1296	YHR009C	1272.79	1224.13	1196.51	1562.94	1704.93	1601.68	1231.14	1623.19	1.31844	-0.391392	UP	0.00085831	0.00376504
1432	YOR343W-B	888.427	835.288	857.846	1050.83	1217.64	1134.42	860.521	1134.29	1.31815	-0.389682	UP	0.00181231	0.00719483
1947	YDR152W	363.788	498.123	500.962	541.565	595.185	659.365	454.291	598.705	1.31789	-0.382299	UP	0.0155892	0.0455185
1717	YPL066W	1134.38	1455.4	1521.1	974.817	995.927	1148.7	1370.3	1039.81	1.31783	0.388201	DOWN	0.00684549	0.0226655
1812	YBR198C	493.778	457.46	548.161	598.572	612.969	763.201	499.8	658.248	1.31702	-0.383678	UP	0.00950093	0.0298084
1994	YMR042W	314.223	360.038	360.196	285.034	222.898	277.764	344.819	261.899	1.31661	0.382261	DOWN	0.0172744	0.0492587
1960	YBR108W	852.89	637.903	705.488	659.379	502.706	506.205	732.093	556.097	1.31649	0.380384	DOWN	0.0162753	0.0472066
1452	YER117W	2615.72	2926.9	3279.03	2287.88	2294.19	2123.47	2940.55	2235.18	1.31558	0.387329	DOWN	0.00198959	0.00779152
1925	YNL074C	1238.19	1436.76	1715.69	1298.81	931.903	1107.16	1463.55	1112.62	1.3154	0.381855	DOWN	0.0143008	0.0422339
1841	YGL037C	1673.05	1543.5	1136.07	1078.38	1170.21	1060.43	1450.87	1103.01	1.31538	0.383096	DOWN	0.010696	0.0330472
1496	YMR109W	3836.14	3318.28	3024.82	4761.97	4185.27	4432.54	3393.08	4459.93	1.31442	-0.386164	UP	0.00238597	0.00906094
1904	YDL190C	355.371	399.007	350.26	290.735	248.982	301.127	368.212	280.281	1.31372	0.381025	DOWN	0.0134708	0.0402214
1693	YGR216C	521.834	613.335	561.409	438.953	449.353	403.666	565.526	430.657	1.31317	0.382248	DOWN	0.00630108	0.0211587
1687	YJL151C	549.89	667.553	604.467	475.057	438.682	473.756	607.303	462.498	1.31309	0.382787	DOWN	0.00619433	0.0208742
1953	YEL025C	374.075	393.077	349.432	307.837	299.964	242.719	372.194	283.507	1.31282	0.376554	DOWN	0.0157929	0.0459716
1583	YER011W	1060.5	1056.39	1138.55	867.454	722.047	890.402	1085.15	826.634	1.31273	0.383312	DOWN	0.00372094	0.0133629
1699	YJR075W	1227.9	947.959	1256.13	896.908	845.352	872.23	1144	871.497	1.31268	0.381739	DOWN	0.00646462	0.0216184
1987	YER060W	384.362	460.849	364.336	326.839	270.323	324.49	403.182	307.218	1.31237	0.378193	DOWN	0.0171242	0.0489939
1565	YOL098C	1300.84	1325.79	1339.76	1140.14	897.52	985.153	1322.13	1007.6	1.31216	0.381814	DOWN	0.00343423	0.0124751
1547	YER094C	639.668	565.048	608.607	822.799	776.586	777.479	604.441	792.288	1.31078	-0.382529	UP	0.00303256	0.0111442
1908	YNL095C	346.019	310.903	352.744	262.232	240.682	267.38	336.555	256.765	1.31075	0.377777	DOWN	0.0136448	0.0406554
1930	YPL177C	611.612	742.102	850.394	880.756	892.778	1114.95	734.703	962.828	1.3105	-0.375953	UP	0.0145811	0.0429499
1735	YNL287W	1225.09	1576.54	1547.6	1040.38	1240.17	1038.37	1449.75	1106.3	1.31044	0.380067	DOWN	0.00713763	0.0233876
1521	YBL032W	3202.08	3053.12	3818.91	2630.87	2400.9	2656.93	3358.04	2562.9	1.31025	0.381444	DOWN	0.00267185	0.00998652
1473	YKL085W	1135.32	1008.11	962.179	1399.52	1325.53	1340.79	1035.2	1355.28	1.3092	-0.381259	UP	0.00218675	0.00843971
1766	YPL260W	382.491	372.745	374.273	500.71	535.904	441.307	376.503	492.64	1.30846	-0.378291	UP	0.00795744	0.0256161
1983	YLR055C	240.343	275.323	266.628	383.846	331.976	307.617	260.765	341.146	1.30825	-0.376731	UP	0.0170126	0.0487728
1785	YNL070W	467.593	597.24	612.747	734.438	731.532	728.157	559.193	731.376	1.30791	-0.375795	UP	0.00848555	0.0270254
1603	YDR119W	1039.93	1285.12	1277.66	910.21	939.017	907.275	1200.9	918.834	1.30699	0.377645	DOWN	0.00417288	0.014799
1606	YPR035W	3412.5	3373.34	2615.77	2393.34	2398.52	2409.02	3133.87	2400.29	1.30562	0.375699	DOWN	0.00422736	0.0149642
1367	YNL016W	3223.59	3119.2	3095.2	2552.01	2207.64	2483	3146	2414.22	1.30311	0.374819	DOWN	0.00126683	0.00526841
1556	YNL247W	880.011	871.716	958.867	704.985	659.209	716.475	903.531	693.556	1.30275	0.373457	DOWN	0.003234	0.0118157
1991	YKL181W	918.353	1078.42	938.166	626.125	703.077	925.447	978.313	751.55	1.30173	0.370193	DOWN	0.0172485	0.0492506
1819	YKR062W	1554.28	1082.66	1251.16	1657.95	1708.49	1689.95	1296.03	1685.46	1.30048	-0.368978	UP	0.00966629	0.0302105
1343	YJL159W	182765	198286	168676	251292	230397	233111	183243	238267	1.30028	-0.37221	UP	0.00112813	0.00477544
1869	YJR139C	1500.04	1141.96	1080.59	944.414	1012.53	908.573	1240.86	955.171	1.2991	0.366036	DOWN	0.0122487	0.0372573
1408	YGR060W	4518.82	4778.76	4778.6	3274.09	3890.04	3673.23	4692.06	3612.46	1.29886	0.370635	DOWN	0.00157817	0.00637207
1854	YKL046C	910.872	718.382	771.731	681.232	567.916	600.956	800.328	616.701	1.29776	0.363756	DOWN	0.0112718	0.0345687
1784	YDL171C	1672.11	1263.1	1295.05	1104.98	1050.47	1104.57	1410.09	1086.67	1.29762	0.365613	DOWN	0.00848181	0.0270254
1883	YNL243W	2439.9	1840.85	1910.28	2926.35	2264.55	2842.54	2063.68	2677.81	1.29759	-0.365325	UP	0.0126396	0.0381604
1821	YER017C	656.501	759.892	645.869	866.504	799.113	1005.92	687.421	890.513	1.29544	-0.362675	UP	0.00970075	0.0302849
1920	YDR084C	1071.72	1147.04	876.063	683.132	867.879	838.483	1031.61	796.498	1.29518	0.363274	DOWN	0.01411	0.0417789
1871	YKL180W	16971.8	14543	15437.9	18417	17392	24975.4	15650.9	20261.5	1.29459	-0.361918	UP	0.0122863	0.0373316
1896	YGR109W-B	500.325	444.753	420.643	356.293	333.161	366.025	455.24	351.826	1.29393	0.360542	DOWN	0.0132493	0.039738
1857	YOR155C	515.288	503.206	453.764	346.792	404.299	386.793	490.753	379.294	1.29386	0.362653	DOWN	0.011615	0.0355582
1721	YPR165W	1010.94	1135.18	904.217	744.89	800.299	813.822	1016.78	786.337	1.29306	0.362437	DOWN	0.00693044	0.0228934
1749	YMR237W	792.103	824.275	798.228	684.082	551.317	633.405	804.869	622.935	1.29206	0.359574	DOWN	0.00748076	0.0243157
1559	YOR335C	3095.47	2571.1	2922.14	2359.13	2122.27	2167.6	2862.9	2216.33	1.29173	0.361397	DOWN	0.00327624	0.011947
1936	YEL022W	522.769	691.273	661.602	469.357	492.035	491.927	625.215	484.44	1.29059	0.35851	DOWN	0.0147432	0.043308
1643	YPL256C	931.446	912.379	1048.29	739.189	730.347	773.585	964.04	747.707	1.28933	0.359117	DOWN	0.00489352	0.0169322
1734	YDL054C	643.408	665.859	624.34	466.506	529.975	503.609	644.536	500.03	1.28899	0.358606	DOWN	0.00712538	0.0233609
1835	YLR193C	692.973	879.34	905.873	1028.97	1052.84	1111.06	826.062	1064.29	1.28839	-0.355105	UP	0.0103466	0.0320549
1877	YIR023W	384.362	436.281	470.325	576.719	521.676	564.613	430.323	554.336	1.28819	-0.355023	UP	0.0124397	0.0376769
1748	YFR025C	789.297	689.579	710.456	555.817	551.317	595.764	729.777	567.633	1.28565	0.354198	DOWN	0.00745483	0.0242452
1395	YGL195W	5291.29	5808.05	5405.43	4490.24	4134.28	4226.16	5501.59	4283.56	1.28435	0.354891	DOWN	0.00149365	0.00609118
1677	YMR146C	6826.86	7302.42	8564.39	5826.1	5412.39	6431.4	7564.56	5889.96	1.28431	0.353155	DOWN	0.00590482	0.0200172
1868	YOR021C	670.529	551.494	650.837	501.66	471.88	485.438	624.286	486.326	1.28368	0.350047	DOWN	0.0120593	0.0367008
1958	YJL068C	1038.99	827.664	760.966	672.681	706.634	668.45	875.874	682.588	1.28317	0.348877	DOWN	0.0161841	0.0469901
1649	YDL083C	9027.36	8450.3	9767.53	7467.9	7606.99	6162.72	9081.73	7079.2	1.28287	0.351632	DOWN	0.00510471	0.0175987
1537	YDR232W	6797.87	6174.86	6992.77	5519.21	4744.88	5303.47	6655.17	5189.19	1.28251	0.352148	DOWN	0.00286959	0.010614
1438	YER036C	7098.07	8199.55	7908.58	5911.61	5969.63	6217.24	7735.4	6032.83	1.28222	0.352595	DOWN	0.00187191	0.00740044
1479	YBR218C	5345.53	4644.07	4688.35	3771.95	3769.11	3912.06	4892.65	3817.71	1.28157	0.351548	DOWN	0.00225792	0.00867903
1971	YML079W	1363.5	1713.78	1664.35	1145.84	1102.63	1452.42	1580.55	1233.63	1.28122	0.348352	DOWN	0.0167245	0.0482143
1700	YHR206W	1461.7	1715.48	1701.62	2271.72	1889.89	2088.42	1626.26	2083.34	1.28106	-0.34959	UP	0.00646103	0.0216184
1951	YHL003C	346.954	340.554	332.043	450.354	462.395	393.282	339.85	435.344	1.28099	-0.348671	UP	0.0156788	0.0456862
1526	YER165W	17048.5	17888.4	17933.6	15335.8	13079.8	12873.2	17623.5	13762.9	1.2805	0.350092	DOWN	0.0027272	0.01016
1805	YGR172C	1022.16	962.361	919.121	707.835	853.652	706.091	967.88	755.859	1.2805	0.348244	DOWN	0.00928364	0.0292387
1393	YPL106C	9736.23	8977.23	9162.23	7453.65	7463.53	6857.13	9291.9	7258.1	1.28021	0.350476	DOWN	0.00148659	0.00606696
1894	YDR174W	1588.88	2031.46	2122.26	1638.95	1421.57	1425.16	1914.2	1495.23	1.28021	0.346671	DOWN	0.0132082	0.0396456
1578	YCR088W	3784.7	3189.51	3224.38	2596.66	2626.16	2743.89	3399.53	2655.57	1.28015	0.349416	DOWN	0.00365896	0.013182
1663	YML092C	2734.49	2935.37	2428.63	2190.96	2200.52	1937.86	2699.5	2109.78	1.27951	0.347743	DOWN	0.00543844	0.0185914
1779	YER055C	1043.67	889.506	949.759	716.386	813.34	724.263	960.978	751.33	1.27904	0.346824	DOWN	0.00839049	0.0268128
1581	YFL022C	9501.5	9701.54	10971.5	8294.5	7149.33	8155.09	10058.2	7866.31	1.27864	0.347769	DOWN	0.00370953	0.0133388
1611	YMR318C	1313.94	1337.65	1388.62	1119.23	1056.39	985.153	1346.73	1053.59	1.27823	0.346384	DOWN	0.00427816	0.0150971
1934	YDR326C	820.159	615.03	784.979	964.366	911.748	960.492	740.056	945.535	1.27765	-0.344432	UP	0.0146918	0.0431865
1601	YML127W	1003.46	1047.92	1112.05	1339.66	1308.93	1384.93	1054.48	1344.51	1.27505	-0.343459	UP	0.004131	0.0146688
1534	YBR010W	5738.3	6558.62	5596.7	7486.9	7608.17	7700.81	5964.54	7598.63	1.27397	-0.343117	UP	0.00281341	0.0104249
1737	YGR189C	9448.19	11799.1	11094.9	8886.42	8862.57	7646.29	10780.7	8465.09	1.27355	0.341252	DOWN	0.00715878	0.0234299
1808	YBR212W	2659.67	2571.94	2045.25	3075.52	2955.77	3230.63	2425.62	3087.31	1.27279	-0.340064	UP	0.00943325	0.0296615
1996	YIL088C	540.538	471.014	460.389	381.946	380.586	394.58	490.647	385.704	1.27208	0.337447	DOWN	0.0175008	0.0498457
1599	YLR130C	3557.45	3398.76	3247.56	2456.05	2667.66	2898.35	3401.26	2674.02	1.27196	0.34092	DOWN	0.00408111	0.0145098
1753	YPR036W	2233.23	1850.17	1945.89	1458.43	1632.61	1653.6	2009.76	1581.55	1.27076	0.33858	DOWN	0.00763179	0.02475
1850	YOR151C	695.779	609.947	597.843	796.196	764.73	857.953	634.523	806.293	1.27071	-0.337515	UP	0.0110683	0.0340127
1826	YIL034C	1415.87	1651.09	1674.29	1271.25	1118.05	1342.09	1580.42	1243.8	1.27064	0.337942	DOWN	0.00980181	0.0305166
1866	YDR471W	701.39	838.677	879.375	1042.28	1051.65	977.365	806.481	1023.76	1.26942	-0.335647	UP	0.0120281	0.0366452
1828	YFR031C-A	14068.9	15750.2	18962	12731.5	13391.7	12307.3	16260.4	12810.2	1.26934	0.336239	DOWN	0.00990021	0.0307892
1644	YML058W	3390.99	3649.52	4025.09	4908.29	4743.7	4380.62	3688.53	4677.54	1.26813	-0.336217	UP	0.00491029	0.0169799
1463	YKL004W	7458.11	7504.89	7627.88	5696.89	6300.42	5833.04	7530.29	5943.45	1.26699	0.336054	DOWN	0.00207491	0.0080628
1944	YDR294C	923.029	1021.66	870.267	657.479	741.017	824.206	938.319	740.901	1.26646	0.333769	DOWN	0.0153944	0.0449959
1945	YIL030C	2180.86	2141.59	2001.37	1903.08	1702.56	1394.01	2107.94	1666.55	1.26485	0.329434	DOWN	0.0153911	0.0449959
1888	YIL135C	1053.96	1198.71	1001.1	828.5	807.412	938.426	1084.59	858.113	1.26392	0.33064	DOWN	0.0129319	0.038919
1937	YGR162W	844.473	813.262	995.301	1144.89	1017.27	1190.23	884.345	1117.46	1.2636	-0.328981	UP	0.0147677	0.0433424
1664	YBR078W	41578.4	49553.9	48528.8	58186.9	55444.7	62820	46553.7	58817.2	1.26343	-0.330921	UP	0.00544965	0.0186141
1720	YGR155W	1885.34	1746.82	2093.28	2482.65	2276.4	2471.32	1908.48	2410.12	1.26285	-0.329958	UP	0.00692513	0.0228892
1878	YNL085W	903.39	1077.57	995.301	832.3	768.287	761.904	992.088	787.497	1.2598	0.32513	DOWN	0.0124563	0.0376871
1946	YLR209C	1824.55	1620.59	1746.33	1233.25	1293.52	1596.49	1730.49	1374.42	1.25907	0.325222	DOWN	0.0155521	0.0454336
1683	YHR183W	7458.11	6843.26	7143.48	9221.81	9732.82	8034.38	7148.28	8996.34	1.25853	-0.325587	UP	0.00612494	0.0206894
1609	YPR074C	21152	18888	21386.5	16737.2	16862	15210.8	20475.5	16270	1.25848	0.325877	DOWN	0.00425611	0.0150468
1710	YPL249C-A	43792.9	36622.2	44474.7	31246.4	34029.9	33975.4	41629.9	33083.9	1.25831	0.32512	DOWN	0.00672557	0.0223725
1787	YJR147W	6460.27	5588.64	6671.49	4825.63	4632.25	5420.29	6240.13	4959.39	1.25825	0.324773	DOWN	0.00849521	0.0270259
1833	YHR163W	1717	1801.04	1521.1	1285.5	1282.85	1440.74	1679.71	1336.36	1.25693	0.3233	DOWN	0.0102815	0.0318878
1822	YGL019W	993.168	1075.88	1102.12	1349.16	1412.08	1221.38	1057.05	1327.54	1.25589	-0.322018	UP	0.00974155	0.0303857
1899	YLR059C	1138.12	1168.22	1355.5	1024.22	937.831	960.492	1220.61	974.182	1.25296	0.317861	DOWN	0.0133321	0.0399121
1545	YHR019C	18207.1	18061.2	17697.6	23400.4	21176.5	23016.8	17988.7	22531.2	1.25252	-0.319823	UP	0.00300122	0.0110433
1814	YMR235C	1529.97	1469.8	1400.21	1073.63	1240.17	1199.32	1466.66	1171.04	1.25244	0.318811	DOWN	0.00952582	0.0298535
1986	YEL056W	1269.05	1024.2	1174.16	949.164	961.544	857.953	1155.8	922.887	1.25238	0.316186	DOWN	0.0170795	0.0488908
1714	YPR156C	3083.31	3308.11	3432.21	2774.33	2641.58	2434.98	3274.55	2616.96	1.25128	0.317169	DOWN	0.00676497	0.0224381
1659	YBR162C	17578.7	14881	15916.5	12599.5	13224.5	12843.3	16125.4	12889.1	1.25109	0.317574	DOWN	0.00530131	0.0181663
1917	YJL062W-A	743.473	720.923	762.622	847.502	980.514	955.3	742.34	927.772	1.24979	-0.313637	UP	0.0140506	0.0416781
1902	YLR375W	2021.87	1809.51	1940.92	1714.96	1390.74	1513.42	1924.1	1539.71	1.24965	0.313767	DOWN	0.0134431	0.0401935
1839	YIL047C	3341.42	3288.63	3943.94	4614.71	4090.41	4507.82	3524.66	4404.31	1.24957	-0.314889	UP	0.0106001	0.0327685
1831	YJR065C	2968.28	3319.97	2975.14	2403.79	2291.82	2723.12	3087.8	2472.91	1.24865	0.314281	DOWN	0.01019	0.0316384
1613	YMR305C	18504.5	18989.7	17631.4	23301.6	24086	21430.6	18375.2	22939.4	1.24839	-0.314894	UP	0.00431974	0.0152249
1962	YER010C	708.871	761.586	775.043	889.307	886.849	1026.69	748.5	934.281	1.2482	-0.311473	UP	0.0163084	0.0472545
1754	YDR188W	2786.86	2424.54	2833.54	3423.26	3357.7	3257.88	2681.65	3346.28	1.24785	-0.313682	UP	0.0076476	0.0247871
1949	YNL197C	2171.5	2289.84	2330.1	2956.76	2419.87	3072.28	2263.81	2816.3	1.24405	-0.308124	UP	0.0156328	0.0455864
1711	YKL210W	2309.91	2349.14	2091.62	2787.64	2789.78	2817.87	2250.22	2798.43	1.24362	-0.309124	UP	0.00674613	0.0224045
1976	YOR370C	1078.27	1064.87	1064.03	903.559	909.376	772.287	1069.05	861.741	1.24058	0.303243	DOWN	0.016843	0.0484578
1838	YNR013C	3589.25	3430.1	3901.71	3118.28	2721.02	2973.63	3640.35	2937.64	1.23921	0.303428	DOWN	0.0105076	0.0325004
1950	YOL039W	10817.3	8887.43	10970.7	8844.62	8158.3	7768.3	10225.1	8257.07	1.23835	0.301838	DOWN	0.0156365	0.0455864
1927	YKL212W	946.409	931.016	943.134	790.495	732.718	756.712	940.186	759.975	1.23713	0.300238	DOWN	0.0143957	0.0424698
1801	YHR190W	3730.46	3229.33	3535.72	4467.44	4310.94	4188.52	3498.5	4322.3	1.23547	-0.299881	UP	0.00905235	0.0285745
1743	YGL022W	29025.4	30871.8	30893.2	25396.6	22518.6	25581.5	30263.5	24498.9	1.2353	0.299766	DOWN	0.00734827	0.0239672
1898	YLR150W	31066	26152.3	31216.2	24956.7	22058.6	24576.9	29478.1	23864.1	1.23525	0.298834	DOWN	0.0133278	0.0399121
1948	YDR062W	1240.99	1203.8	1117.02	927.312	1016.08	942.32	1187.27	961.905	1.23429	0.297598	DOWN	0.0156185	0.0455807
1972	YPL015C	2669.02	2624.47	2313.54	1967.69	1972.88	2240.28	2535.67	2060.28	1.23074	0.293776	DOWN	0.0167187	0.0482143
1772	YLR186W	3747.29	3705.43	4066.49	4780.03	4655.96	4707.71	3839.74	4714.56	1.22784	-0.291306	UP	0.00823298	0.0264134
1905	YOL120C	2357.61	2178.87	2531.31	1873.63	1926.64	1956.03	2355.93	1918.77	1.22783	0.290829	DOWN	0.0135156	0.0403339
1909	YGR094W	4515.08	4809.26	4422.55	3459.37	3667.15	4078.2	4582.3	3734.9	1.22688	0.289887	DOWN	0.0136612	0.040683
1840	YHR193C	6422.86	6015.6	6837.93	8037.97	8109.69	7474.96	6425.46	7874.21	1.22547	-0.288386	UP	0.0107018	0.0330472
1952	YJL078C	9364.96	8588.39	9400.71	7657.92	6945.41	7921.46	9118.02	7508.26	1.2144	0.275369	DOWN	0.0157434	0.0458511
