# Supplementary material for: The Ccr4-Not complex regulates TORC1 signaling and mitochondrial metabolism by promoting vacuole V-ATPase activity
Source: PLoS Genet. 2020 Oct 16;16(10):e1009046. doi: 10.1371/journal.pgen.1009046 (PMC7592917; doi:10.1371/journal.pgen.1009046)
Supplement: S2 File — (XLSX) [file pgen.1009046.s009.xlsx]

## Sheet: results_down (1)
"GO.term"	"Exp.Path"	"Gen.Path"	"exp_not_path"	"gen_not_path"	"p-value"
" intracellular ribonucleoprotein complex"	10	805	148	5628	0.0270546
" carbamoyl-phosphate synthase complex"	1	2	157	6431	0.106061
" acyl-CoA ceramide synthase complex"	1	3	157	6430	0.186383
" Atg12-Atg5-Atg16 complex"	1	3	157	6430	0.186383
" NatA complex"	1	3	157	6430	0.186383
" NatC complex"	1	3	157	6430	0.186383
" Sec61 translocon complex"	1	3	157	6430	0.186383
" ribosome"	5	357	153	6076	0.261341
" ESCRT I complex"	1	4	157	6429	0.266211
" glycine cleavage complex"	1	4	157	6429	0.266211
" nascent polypeptide-associated complex"	1	4	157	6429	0.266211
" ribonucleoside-diphosphate reductase complex"	1	4	157	6429	0.266211
" dynactin complex"	1	5	157	6428	0.341591
" cytoplasmic stress granule"	4	89	154	6344	0.38567
" ER membrane protein complex"	1	6	157	6427	0.411487
" chromatin"	2	160	156	6273	0.471829
" Ada2/Gcn5/Ada3 transcription activator complex"	1	7	157	6426	0.475936
" Cdc73/Paf1 complex"	1	7	157	6426	0.475936
" vacuolar proton-transporting V-type ATPase, V0 domain"	1	7	157	6426	0.475936
" large ribosomal subunit"	2	150	156	6283	0.539471
" cytosolic large ribosomal subunit"	1	99	157	6334	0.554482
" astral microtubule"	1	9	157	6424	0.590232
" eisosome"	1	9	157	6424	0.590232
" nuclear nucleosome"	1	9	157	6424	0.590232
" oligosaccharyltransferase complex"	1	9	157	6424	0.590232
" mitochondrial ribosome"	1	90	157	6343	0.638157
" P-body"	2	42	156	6391	0.659736
" cytosolic ribosome"	3	180	155	6253	0.663791
" chromosome, centromeric region"	1	87	157	6346	0.668899
" nuclear chromatin"	2	133	156	6300	0.675538
" mitochondrial inner membrane presequence translocase complex"	1	12	157	6421	0.732444
" DNA-directed RNA polymerase II, holoenzyme"	1	75	157	6358	0.808173
" Ino80 complex"	1	15	157	6418	0.848878
" kinetochore"	1	68	157	6365	0.902978
" vacuolar proton-transporting V-type ATPase complex"	1	17	157	6416	0.915819
" microtubule"	1	37	157	6396	1
" polysome"	1	33	157	6400	1
" spindle microtubule"	1	21	157	6412	1
" transcription factor complex"	2	81	156	6352	1
" spindle pole body"	2	73	156	6360	1
" histone acetyltransferase complex"	1	46	157	6387	1
" spindle"	1	38	157	6395	1
" RNA polymerase II transcription factor complex"	2	66	156	6367	1
" SAGA complex"	1	20	157	6413	1
" transcription elongation factor complex"	1	20	157	6413	1
" cytoplasmic microtubule"	1	24	157	6409	1
" mitochondrial large ribosomal subunit"	1	50	157	6383	1
