# Supplementary material for: The Ccr4-Not complex regulates TORC1 signaling and mitochondrial metabolism by promoting vacuole V-ATPase activity
Source: PLoS Genet. 2020 Oct 16;16(10):e1009046. doi: 10.1371/journal.pgen.1009046 (PMC7592917; doi:10.1371/journal.pgen.1009046)
Supplement: S3 File — (XLSX) [file pgen.1009046.s010.xlsx]

## Sheet: results
"GO Term"	"Our.Frequency"	"Our.Genome.Frequency"	"Expected.Frequency"	"Expected..Genome.Frequency"	"chi_value"
" mitochondrial ribosome"	28	372	90	6343	3.77459e-16
" mitochondrial large ribosomal subunit"	19	381	50	6383	9.10685e-14
" mitochondrial small ribosomal subunit"	9	391	34	6399	9.67241e-05
" large ribosomal subunit"	22	378	150	6283	0.000169614
" ribosome"	39	361	357	6076	0.000729238
" mitochondrial processing peptidase complex"	2	398	2	6431	0.00700058
" mitochondrial proton-transporting ATP synthase complex"	4	396	17	6416	0.0345224
" ribonucleoside-diphosphate reductase complex"	2	398	4	6429	0.0456544
" inner plaque of spindle pole body"	2	398	4	6429	0.0456544
" mitochondrial proton-transporting ATP synthase complex coupling factor F(o)"	3	397	12	6421	0.0741318
" mitochondrial respiratory chain complex II succinate dehydrogenase complex (ubiquinone)"	2	398	5	6428	0.0790612
" spliceosomal complex"	0	400	61	6372	0.0924956
" small ribosomal subunit"	11	389	100	6333	0.102806
" U2-type spliceosomal complex"	0	400	55	6378	0.116782
" small nucleolar ribonucleoprotein complex"	2	398	105	6328	0.118249
" nuclear origin replication recognition complex"	2	398	6	6427	0.120031
" central plaque of spindle pole body"	2	398	6	6427	0.120031
" outer plaque of spindle pole body"	2	398	6	6427	0.120031
" nuclear pore"	0	400	54	6379	0.121454
" intracellular ribonucleoprotein complex"	61	339	805	5628	0.128827
" ubiquitin ligase complex"	1	399	72	6361	0.16449
" nuclear pre-replicative complex"	3	397	17	6416	0.204828
" telomerase holoenzyme complex"	0	400	40	6393	0.213511
" Seh1-associated complex"	2	398	8	6425	0.217614
" chromosome centromeric region"	2	398	87	6346	0.218069
" preribosome"	16	384	183	6250	0.23798
" condensed nuclear chromosome centromeric region"	1	399	60	6373	0.256571
" eisosome"	2	398	9	6424	0.271175
" box H/ACA snoRNP complex"	0	400	34	6399	0.275075
" cytosolic ribosome"	7	393	180	6253	0.27629
" histone deacetylase complex"	0	400	33	6400	0.287206
" cytosolic large ribosomal subunit"	3	397	99	6334	0.293687
" cyclin-dependent protein kinase holoenzyme complex"	3	397	20	6413	0.304727
" condensed nuclear chromosome kinetochore"	1	399	54	6379	0.32133
" mitochondrial respiratory chain complex III"	2	398	10	6423	0.326323
" CCR4-NOT core complex"	2	398	10	6423	0.326323
" vesicle coat"	0	400	30	6403	0.327536
" box C/D snoRNP complex"	1	399	53	6380	0.33368
" nuclear chromatin"	5	395	133	6300	0.344891
" U2-type prespliceosome"	0	400	28	6405	0.358167
" DNA replication preinitiation complex"	3	397	22	6411	0.376341
" proteasome regulatory particle base subcomplex"	2	398	11	6422	0.382182
" spindle pole body"	7	393	73	6360	0.384097
" kinetochore"	2	398	68	6365	0.413551
" ESCRT-0 complex"	1	399	2	6431	0.42491
" mitochondrial proton-transporting ATP synthase catalytic core"	1	399	2	6431	0.42491
" carbamoyl-phosphate synthase complex"	1	399	2	6431	0.42491
" cytoplasmic microtubule"	0	400	24	6409	0.430559
" proteasome complex"	5	395	49	6384	0.435872
" CCR4-NOT complex"	2	398	12	6421	0.438077
" 90S preribosome"	8	392	90	6343	0.444772
" chromatin"	7	393	160	6273	0.447501
" cytosolic small ribosomal subunit"	2	398	65	6368	0.457035
" small nuclear ribonucleoprotein complex"	2	398	64	6369	0.472478
" Pex17p-Pex14p docking complex"	0	400	21	6412	0.497151
" spindle microtubule"	0	400	21	6412	0.497151
" peroxisomal importomer complex"	0	400	20	6413	0.522266
" small-subunit processome"	5	395	53	6380	0.534911
" Rpd3L-Expanded complex"	0	400	19	6414	0.549077
" U1 snRNP"	0	400	19	6414	0.549077
" SCF ubiquitin ligase complex"	0	400	19	6414	0.549077
" 13-beta-D-glucan synthase complex"	1	399	3	6430	0.571146
" Sec61 translocon complex"	1	399	3	6430	0.571146
" NatA complex"	1	399	3	6430	0.571146
" acyl-CoA ceramide synthase complex"	1	399	3	6430	0.571146
" mitochondrial inner membrane peptidase complex"	1	399	3	6430	0.571146
" glutamyl-tRNA(Gln) amidotransferase complex"	1	399	3	6430	0.571146
" Atg12-Atg5-Atg16 complex"	1	399	3	6430	0.571146
" Iml1 complex"	1	399	3	6430	0.571146
" Kelch-containing formin regulatory complex"	1	399	3	6430	0.571146
" NatC complex"	1	399	3	6430	0.571146
" mitochondrial proton-transporting ATP synthase stator stalk"	1	399	3	6430	0.571146
" luminal surveillance complex"	1	399	3	6430	0.571146
" gamma-tubulin small complex spindle pole body"	1	399	3	6430	0.571146
" Rix1 complex"	1	399	3	6430	0.571146
" Mpp10 complex"	1	399	3	6430	0.571146
" MCM core complex"	1	399	3	6430	0.571146
" Ino80 complex"	2	398	15	6418	0.601532
" DNA-directed RNA polymerase III complex"	0	400	17	6416	0.608506
" microtubule"	1	399	37	6396	0.615645
" preribosome large subunit precursor"	7	393	86	6347	0.63866
" proteasome core complex"	0	400	16	6417	0.641559
" Sin3-type complex"	0	400	16	6417	0.641559
" mannosyltransferase complex"	0	400	15	6418	0.677193
" retromer cargo-selective complex"	1	399	4	6429	0.692805
" glycine cleavage complex"	1	399	4	6429	0.692805
" mitochondrial intermembrane space protein transporter complex"	1	399	4	6429	0.692805
" R2TP complex"	1	399	4	6429	0.692805
" nucleoplasmic THO complex"	1	399	4	6429	0.692805
" nascent polypeptide-associated complex"	1	399	4	6429	0.692805
" ESCRT I complex"	1	399	4	6429	0.692805
" MBF transcription complex"	1	399	4	6429	0.692805
" Shu complex"	1	399	4	6429	0.692805
" THO complex part of transcription export complex"	1	399	4	6429	0.692805
" vacuolar proton-transporting V-type ATPase complex"	2	398	17	6416	0.704353
" clathrin vesicle coat"	0	400	14	6419	0.715735
" Swr1 complex"	0	400	14	6419	0.715735
" DNA-directed RNA polymerase I complex"	0	400	14	6419	0.715735
" carboxy-terminal domain protein kinase complex"	0	400	14	6419	0.715735
" U4/U6 x U5 tri-snRNP complex"	1	399	33	6400	0.71952
" U2-type catalytic step 1 spliceosome"	0	400	13	6420	0.757581
" DNA-directed RNA polymerase II core complex"	0	400	13	6420	0.757581
" proton-transporting ATP synthase complex catalytic core F(1)"	1	399	5	6428	0.79578
" nuclear pore central transport channel"	0	400	12	6421	0.803213
" commitment complex"	0	400	12	6421	0.803213
" Rpd3L complex"	0	400	12	6421	0.803213
" ribonuclease P complex"	0	400	12	6421	0.803213
" Hrd1p ubiquitin ligase ERAD-L complex"	0	400	12	6421	0.803213
" transcription elongation factor complex"	2	398	20	6413	0.846989
" SAGA complex"	2	398	20	6413	0.846989
" core mediator complex"	2	398	20	6413	0.846989
" histone acetyltransferase complex"	2	398	46	6387	0.848366
" TRAPP complex"	0	400	11	6422	0.853223
" holo TFIIH complex"	0	400	11	6422	0.853223
" ribonuclease MRP complex"	0	400	11	6422	0.853223
" chaperonin-containing T-complex"	0	400	11	6422	0.853223
" transcription factor TFIIIC complex"	1	399	6	6427	0.884446
" MCM complex"	1	399	6	6427	0.884446
" MICOS complex"	1	399	6	6427	0.884446
" ER membrane protein complex"	1	399	6	6427	0.884446
" retromer complex"	1	399	6	6427	0.884446
" nuclear mitotic cohesin complex"	1	399	6	6427	0.884446
" mitochondrial inner membrane protein insertion complex"	1	399	6	6427	0.884446
" nucleolar ribonuclease P complex"	0	400	10	6423	0.908356
" proteasome regulatory particle lid subcomplex"	0	400	10	6423	0.908356
" transcriptional repressor complex"	0	400	10	6423	0.908356
" Prp19 complex"	0	400	10	6423	0.908356
" multi-eIF complex"	0	400	10	6423	0.908356
" TRAPPII protein complex"	0	400	10	6423	0.908356
" proteasome storage granule"	1	399	26	6407	0.947238
" DNA-directed RNA polymerase II holoenzyme"	4	396	75	6358	0.9521
" P-body"	2	398	42	6391	0.961085
" Ada2/Gcn5/Ada3 transcription activator complex"	1	399	7	6426	0.961919
" nuclear cohesin complex"	1	399	7	6426	0.961919
" vacuolar proton-transporting V-type ATPase V0 domain"	1	399	7	6426	0.961919
" Cdc73/Paf1 complex"	1	399	7	6426	0.961919
" transcription export complex"	1	399	7	6426	0.961919
" nuclear microtubule"	1	399	7	6426	0.961919
" t-UTP complex"	1	399	7	6426	0.961919
" ASTRA complex"	1	399	7	6426	0.961919
" spindle midzone"	1	399	7	6426	0.961919
" TRAMP complex"	1	399	7	6426	0.961919
" Ctf18 RFC-like complex"	1	399	7	6426	0.961919
" U6 snRNP"	0	400	9	6424	0.969563
" actin filament"	0	400	9	6424	0.969563
" astral microtubule"	0	400	9	6424	0.969563
" eukaryotic 43S preinitiation complex"	0	400	9	6424	0.969563
" mediator complex"	0	400	9	6424	0.969563
" protein phosphatase type 1 complex"	0	400	9	6424	0.969563
" proteasome regulatory particle"	2	398	23	6410	0.975138
" replication fork protection complex"	1	399	25	6408	0.985292
" cytoplasmic stress granule"	5	395	89	6344	0.999044
" transcription factor TFIIE complex"	0	400	2	6431	1
" zeta DNA polymerase complex"	0	400	2	6431	1
" mRNA cap methyltransferase complex"	0	400	2	6431	1
" glucosidase II complex"	0	400	2	6431	1
" Vma12-Vma22 assembly complex"	0	400	2	6431	1
" nuclear RNA export factor complex"	0	400	2	6431	1
" SUMO-targeted ubiquitin ligase complex"	0	400	2	6431	1
" Lem3p-Dnf1p complex"	0	400	2	6431	1
" Nem1-Spo7 phosphatase complex"	0	400	2	6431	1
" glycosylphosphatidylinositol-mannosyltransferase I complex"	0	400	2	6431	1
" anthranilate synthase complex"	0	400	2	6431	1
" Gtr1-Gtr2 GTPase complex"	0	400	2	6431	1
" phosphopyruvate hydratase complex"	0	400	2	6431	1
" Pho85-Pho80 CDK-cyclin complex"	0	400	2	6431	1
" PAN complex"	0	400	2	6431	1
" translation release factor complex"	0	400	2	6431	1
" Nbp35-Cfd1 ATPase complex"	0	400	2	6431	1
" protein farnesyltransferase complex"	0	400	2	6431	1
" microtubule plus-end"	0	400	2	6431	1
" Ubp3-Bre5 deubiquitination complex"	0	400	2	6431	1
" nuclear pore linkers"	0	400	2	6431	1
" mitochondrial DNA-directed RNA polymerase complex"	0	400	2	6431	1
" FACT complex"	0	400	2	6431	1
" Isw1a complex"	0	400	2	6431	1
" glutathione hydrolase complex"	0	400	2	6431	1
" mitochondrial ribonuclease P complex"	0	400	2	6431	1
" transcription factor TFIIA complex"	0	400	2	6431	1
" dolichyl-phosphate-mannose-protein mannosyltransferase Pmt1p-Pmt3p dimer complex"	0	400	2	6431	1
" dolichyl-phosphate-mannose-protein mannosyltransferase Pmt1p-Pmt2p dimer complex"	0	400	2	6431	1
" Noc2p-Noc3p complex"	0	400	2	6431	1
" L-cysteine desulfurase complex"	0	400	2	6431	1
" Mon1-Ccz1 complex"	0	400	2	6431	1
" RIC1-RGP1 guanyl-nucleotide exchange factor complex"	0	400	2	6431	1
" mating-type region heterochromatin"	0	400	2	6431	1
" SUMO activating enzyme complex"	0	400	2	6431	1
" Hrd1p ubiquitin ligase ERAD-M complex"	0	400	2	6431	1
" mitochondrial isocitrate dehydrogenase complex (NAD+)"	0	400	2	6431	1
" negative cofactor 2 complex"	0	400	2	6431	1
" MutLalpha complex"	0	400	2	6431	1
" phenylalanine-tRNA ligase complex"	0	400	2	6431	1
" fatty acid synthase complex"	0	400	2	6431	1
" MutLgamma complex"	0	400	2	6431	1
" eRF1 methyltransferase complex"	0	400	2	6431	1
" MutSbeta complex"	0	400	2	6431	1
" mitochondrial degradosome"	0	400	2	6431	1
" nuclear cap binding complex"	0	400	2	6431	1
" dolichyl-phosphate-mannose-protein mannosyltransferase Pmt5p-Pmt2p dimer complex"	0	400	2	6431	1
" Slx1-Slx4 complex"	0	400	2	6431	1
" CAAX-protein geranylgeranyltransferase complex"	0	400	2	6431	1
" Noc4p-Nop14p complex"	0	400	2	6431	1
" sulfite reductase complex (NADPH)"	0	400	2	6431	1
" Holliday junction resolvase complex"	0	400	2	6431	1
" Rhp55-Rhp57 complex"	0	400	2	6431	1
" glutaminase complex"	0	400	2	6431	1
" 6-phosphofructokinase complex"	0	400	2	6431	1
" ubiquitin conjugating enzyme complex"	0	400	2	6431	1
" Lst4-Lst7 complex"	0	400	2	6431	1
" INA complex"	0	400	2	6431	1
" FAL1-SGD1 complex"	0	400	2	6431	1
" Rad6-Rad18 complex"	0	400	2	6431	1
" Dbf4-dependent protein kinase complex"	0	400	2	6431	1
" elongin complex"	0	400	2	6431	1
" high-affinity iron permease complex"	0	400	2	6431	1
" tRNA (m2G10) methyltransferase complex"	0	400	2	6431	1
" retromer tubulation complex"	0	400	2	6431	1
" SMC loading complex"	0	400	2	6431	1
" m-AAA complex"	0	400	2	6431	1
" Vps55/Vps68 complex"	0	400	2	6431	1
" F-actin capping protein complex"	0	400	2	6431	1
" Rvs161p-Rvs167p complex"	0	400	2	6431	1
" Ku70:Ku80 complex"	0	400	2	6431	1
" dolichyl-phosphate-mannose-protein mannosyltransferase Pmt5p-Pmt3p dimer complex"	0	400	2	6431	1
" filamentous actin"	0	400	2	6431	1
" FANCM-MHF complex"	0	400	2	6431	1
" Cdc50p-Drs2p complex"	0	400	2	6431	1
" CVT complex"	0	400	2	6431	1
" NatB complex"	0	400	2	6431	1
" tRNA (m1A) methyltransferase complex"	0	400	2	6431	1
" acetolactate synthase complex"	0	400	2	6431	1
" Cbp3p-Cbp6 complex"	0	400	2	6431	1
" Dom34-Hbs1 complex"	0	400	2	6431	1
" nuclear SCF ubiquitin ligase complex"	0	400	2	6431	1
" Pip2-Oaf1 complex"	0	400	2	6431	1
" DSIF complex"	0	400	2	6431	1
" signal recognition particle receptor complex"	0	400	2	6431	1
" Noc1p-Noc2p complex"	0	400	2	6431	1
" inositol phosphoceramide synthase complex"	0	400	2	6431	1
" dolichyl-phosphate-mannose-protein mannosyltransferase Pmt4p homodimer complex"	0	400	1	6432	1
" polar microtubule"	0	400	1	6432	1
" intermediate filament"	0	400	1	6432	1
" DNA helicase A complex"	0	400	1	6432	1
" telomerase catalytic core complex"	0	400	1	6432	1
" U4/U6 snRNP"	0	400	1	6432	1
" PCNA complex"	0	400	1	6432	1
" intermediate layer of spindle pole body"	0	400	1	6432	1
" nuclear heterochromatin"	0	400	7	6426	1
" proteasome core complex alpha-subunit complex"	0	400	7	6426	1
" alpha DNA polymerase:primase complex"	0	400	7	6426	1
" spindle pole"	0	400	7	6426	1
" Set3 complex"	0	400	7	6426	1
" nuclear pore outer ring"	0	400	7	6426	1
" nuclear pore cytoplasmic filaments"	0	400	7	6426	1
" mitochondrial outer membrane translocase complex"	0	400	7	6426	1
" core TFIIH complex"	0	400	7	6426	1
" nuclear telomeric heterochromatin"	0	400	7	6426	1
" signal recognition particle endoplasmic reticulum targeting"	0	400	7	6426	1
" TRAPPIII protein complex"	0	400	7	6426	1
" septin complex"	0	400	7	6426	1
" nucleotide-excision repair factor 3 complex"	0	400	7	6426	1
" GID complex"	0	400	7	6426	1
" guanyl-nucleotide exchange factor complex"	0	400	7	6426	1
" TORC2 complex"	0	400	7	6426	1
" presequence translocase-associated import motor"	0	400	7	6426	1
" eukaryotic translation initiation factor 3 complex"	0	400	7	6426	1
" proteasome core complex beta-subunit complex"	0	400	7	6426	1
" CoA-synthesizing protein complex"	0	400	6	6427	1
" AP-1 adaptor complex"	0	400	6	6427	1
" chromatin silencing complex"	0	400	6	6427	1
" nuclear telomere cap complex"	0	400	6	6427	1
" UTP-C complex"	0	400	6	6427	1
" COP9 signalosome"	0	400	6	6427	1
" serine C-palmitoyltransferase complex"	0	400	6	6427	1
" glycosylphosphatidylinositol-N-acetylglucosaminyltransferase (GPI-GnT) complex"	0	400	6	6427	1
" alpha-16-mannosyltransferase complex"	0	400	6	6427	1
" BLOC-1 complex"	0	400	6	6427	1
" TRC complex"	0	400	6	6427	1
" tRNA methyltransferase complex"	0	400	6	6427	1
" TRAPPI protein complex"	0	400	6	6427	1
" prefoldin complex"	0	400	6	6427	1
" Cul3-RING ubiquitin ligase complex"	0	400	6	6427	1
" Elongator holoenzyme complex"	0	400	6	6427	1
" RQC complex"	0	400	6	6427	1
" EGO complex"	0	400	6	6427	1
" NuA3 histone acetyltransferase complex"	0	400	6	6427	1
" HOPS complex"	0	400	6	6427	1
" polarisome"	0	400	6	6427	1
" Piccolo NuA4 histone acetyltransferase complex"	0	400	6	6427	1
" kinetochore microtubule"	0	400	6	6427	1
" nuclear condensin complex"	0	400	6	6427	1
" SPOTS complex"	0	400	6	6427	1
" CORVET complex"	0	400	6	6427	1
" Pwp2p-containing subcomplex of 90S preribosome"	0	400	6	6427	1
" mitochondrial inner membrane presequence translocase complex"	1	399	12	6421	1
" condensed nuclear chromosome outer kinetochore"	1	399	12	6421	1
" SWI/SNF complex"	1	399	12	6421	1
" SNARE complex"	2	398	25	6408	1
" mRNA cleavage factor complex"	1	399	20	6413	1
" vacuolar proton-transporting V-type ATPase V1 domain"	1	399	8	6425	1
" RNA polymerase II transcription factor complex"	4	396	66	6367	1
" mitochondrial respiratory chain complex IV"	1	399	13	6420	1
" U2 snRNP"	1	399	13	6420	1
" cytoplasmic exosome (RNase complex)"	1	399	13	6420	1
" spindle"	2	398	38	6395	1
" polysome"	2	398	33	6400	1
" vacuolar transporter chaperone complex"	0	400	5	6428	1
" Rad17 RFC-like complex"	0	400	5	6428	1
" ERMES complex"	0	400	5	6428	1
" Ndc80 complex"	0	400	5	6428	1
" U2-type post-mRNA release spliceosomal complex"	0	400	5	6428	1
" DNA replication factor C complex"	0	400	5	6428	1
" NuA3a histone acetyltransferase complex"	0	400	5	6428	1
" protein phosphatase type 2A complex"	0	400	5	6428	1
" Elg1 RFC-like complex"	0	400	5	6428	1
" PAS complex"	0	400	5	6428	1
" GPI-anchor transamidase complex"	0	400	5	6428	1
" Rpd3S complex"	0	400	5	6428	1
" ribose phosphate diphosphokinase complex"	0	400	5	6428	1
" epsilon DNA polymerase complex"	0	400	5	6428	1
" CURI complex"	0	400	5	6428	1
" phosphatidylinositol 3-kinase complex class III type I"	0	400	5	6428	1
" CBF3 complex"	0	400	5	6428	1
" mitochondrial pyruvate dehydrogenase complex"	0	400	5	6428	1
" eukaryotic translation initiation factor 2B complex"	0	400	5	6428	1
" dynactin complex"	0	400	5	6428	1
" TORC1 complex"	0	400	5	6428	1
" kinesin complex"	0	400	5	6428	1
" dolichyl-phosphate-mannose-protein mannosyltransferase complex"	0	400	5	6428	1
" eukaryotic translation initiation factor 4F complex"	0	400	5	6428	1
" Cul8-RING ubiquitin ligase complex"	0	400	5	6428	1
" RNA polymerase I upstream activating factor complex"	0	400	5	6428	1
" NuA3b histone acetyltransferase complex"	0	400	5	6428	1
" nucleotide-activated protein kinase complex"	0	400	5	6428	1
" nuclear MIS12/MIND complex"	0	400	5	6428	1
" EKC/KEOPS complex"	0	400	5	6428	1
" exomer complex"	0	400	5	6428	1
" transcription factor TFIID complex"	1	399	15	6418	1
" preribosome small subunit precursor"	1	399	15	6418	1
" nuclear exosome (RNase complex)"	1	399	15	6418	1
" mRNA cleavage and polyadenylation specificity factor complex"	1	399	15	6418	1
" Lsm1-7-Pat1 complex"	0	400	8	6425	1
" endoplasmic reticulum palmitoyltransferase complex"	0	400	8	6425	1
" transcriptionally active chromatin"	0	400	8	6425	1
" exocyst"	0	400	8	6425	1
" U2-type catalytic step 2 spliceosome"	0	400	8	6425	1
" COPII vesicle coat"	0	400	8	6425	1
" RNA polymerase I transcription factor complex"	0	400	8	6425	1
" Golgi transport complex"	0	400	8	6425	1
" COPI vesicle coat"	0	400	8	6425	1
" post-mRNA release spliceosomal complex"	0	400	8	6425	1
" nuclear pore nuclear basket"	0	400	8	6425	1
" Arp2/3 protein complex"	0	400	8	6425	1
" Doa10p ubiquitin ligase complex"	0	400	8	6425	1
" Smc5-Smc6 complex"	0	400	8	6425	1
" Set1C/COMPASS complex"	0	400	8	6425	1
" exosome (RNase complex)"	1	399	18	6415	1
" DUBm complex"	0	400	4	6429	1
" AP-2 adaptor complex"	0	400	4	6429	1
" mitotic checkpoint complex"	0	400	4	6429	1
" HICS complex"	0	400	4	6429	1
" post-spliceosomal complex"	0	400	4	6429	1
" eukaryotic translation elongation factor 1 complex"	0	400	4	6429	1
" nucleolar chromatin"	0	400	4	6429	1
" GINS complex"	0	400	4	6429	1
" Dsc E3 ubiquitin ligase complex"	0	400	4	6429	1
" polysomal ribosome"	0	400	4	6429	1
" Ski complex"	0	400	4	6429	1
" mitochondrial sorting and assembly machinery complex"	0	400	4	6429	1
" nucleotide-excision repair factor 4 complex"	0	400	4	6429	1
" transcription export complex 2"	0	400	4	6429	1
" cytoplasmic dynein complex"	0	400	4	6429	1
" tRNA-intron endonuclease complex"	0	400	4	6429	1
" alphaalpha-trehalose-phosphate synthase complex (UDP-forming)"	0	400	4	6429	1
" COMA complex"	0	400	4	6429	1
" HIR complex"	0	400	4	6429	1
" CCAAT-binding factor complex"	0	400	4	6429	1
" Isw1 complex"	0	400	4	6429	1
" signal peptidase complex"	0	400	4	6429	1
" SBF transcription complex"	0	400	4	6429	1
" protein kinase CK2 complex"	0	400	4	6429	1
" RNA polymerase I core factor complex"	0	400	4	6429	1
" AP-3 adaptor complex"	0	400	4	6429	1
" mitochondrial oxoglutarate dehydrogenase complex"	0	400	4	6429	1
" chromosome passenger complex"	0	400	4	6429	1
" meiotic spindle"	0	400	4	6429	1
" transcriptional preinitiation complex"	0	400	4	6429	1
" Sec62/Sec63 complex"	0	400	4	6429	1
" CENP-A containing nucleosome"	0	400	4	6429	1
" phosphatidylinositol 3-kinase complex class III type II"	0	400	4	6429	1
" GARP complex"	0	400	4	6429	1
" ESCRT III complex"	0	400	4	6429	1
" CHRAC"	0	400	4	6429	1
" monopolin complex"	0	400	4	6429	1
" nuclear pore inner ring"	0	400	4	6429	1
" half bridge of spindle pole body"	0	400	4	6429	1
" oligosaccharyltransferase complex"	1	399	9	6424	1
" anaphase-promoting complex"	1	399	16	6417	1
" NuA4 histone acetyltransferase complex"	1	399	16	6417	1
" nuclear nucleosome"	1	399	9	6424	1
" transcription factor complex"	5	395	81	6352	1
" SLIK (SAGA-like) complex"	1	399	17	6416	1
" RSC complex"	1	399	17	6416	1
" U5 snRNP"	1	399	17	6416	1
" eukaryotic 48S preinitiation complex"	1	399	11	6422	1
" rDNA heterochromatin"	1	399	11	6422	1
" TFIIK complex"	0	400	3	6430	1
" Myo2p-Vac17p-Vac8p transport complex"	0	400	3	6430	1
" dehydrodolichyl diphosphate synthase complex"	0	400	3	6430	1
" UDP-N-acetylglucosamine transferase complex"	0	400	3	6430	1
" DNA replication factor A complex"	0	400	3	6430	1
" Cdc48p-Npl4p-Vms1p AAA ATPase complex"	0	400	3	6430	1
" PeBoW complex"	0	400	3	6430	1
" calcineurin complex"	0	400	3	6430	1
" SAS acetyltransferase complex"	0	400	3	6430	1
" ribonuclease H2 complex"	0	400	3	6430	1
" DNA ligase IV complex"	0	400	3	6430	1
" telosome"	0	400	3	6430	1
" MutSalpha complex"	0	400	3	6430	1
" VCP-NPL4-UFD1 AAA ATPase complex"	0	400	3	6430	1
" ATG1/ULK1 kinase complex"	0	400	3	6430	1
" Bfa1-Bub2 complex"	0	400	3	6430	1
" Ssh1 translocon complex"	0	400	3	6430	1
" CST complex"	0	400	3	6430	1
" mRNA cap binding complex"	0	400	3	6430	1
" RAVE complex"	0	400	3	6430	1
" myosin II complex"	0	400	3	6430	1
" mitochondrial proton-transporting ATP synthase central stalk"	0	400	3	6430	1
" Snt2C complex"	0	400	3	6430	1
" cAMP-dependent protein kinase complex"	0	400	3	6430	1
" protein phosphatase 4 complex"	0	400	3	6430	1
" eukaryotic translation initiation factor 2 complex"	0	400	3	6430	1
" Asi complex"	0	400	3	6430	1
" phosphopantothenoylcysteine decarboxylase complex"	0	400	3	6430	1
" mitochondrial respiratory chain supercomplex"	0	400	3	6430	1
" Rab-protein geranylgeranyltransferase complex"	0	400	3	6430	1
" Dsl1/NZR complex"	0	400	3	6430	1
" RecQ helicase-Topo III complex"	0	400	3	6430	1
" Isw1b complex"	0	400	3	6430	1
" heterotrimeric G-protein complex"	0	400	3	6430	1
" RENT complex"	0	400	3	6430	1
" MUB1-RAD6-UBR2 ubiquitin ligase complex"	0	400	3	6430	1
" delta DNA polymerase complex"	0	400	3	6430	1
" Ste12p-Dig1p-Dig2p complex"	0	400	3	6430	1
" HDA1 complex"	0	400	3	6430	1
" MIS complex"	0	400	3	6430	1
" Cbf1-Met4-Met28 complex"	0	400	3	6430	1
" GET complex"	0	400	3	6430	1
" i-AAA complex"	0	400	3	6430	1
" methionyl glutamyl tRNA synthetase complex"	0	400	3	6430	1
" ESCRT II complex"	0	400	3	6430	1
" checkpoint clamp complex"	0	400	3	6430	1
" nucleotide-excision repair factor 1 complex"	0	400	3	6430	1
" Mre11 complex"	0	400	3	6430	1
" transcription factor TFIIIB complex"	0	400	3	6430	1
" CAF-1 complex"	0	400	3	6430	1
" Nrd1 complex"	0	400	3	6430	1
" transcription factor TFIIF complex"	0	400	3	6430	1
" Tec1p-Ste12p-Dig1p complex"	0	400	3	6430	1
" nuclear pore transmembrane ring"	0	400	3	6430	1
" U2-type post-spliceosomal complex"	0	400	3	6430	1
" tubulin complex"	0	400	3	6430	1
" mitotic spindle"	0	400	3	6430	1
" CTDK-1 complex"	0	400	3	6430	1
" nucleotide-excision repair factor 2 complex"	0	400	3	6430	1
" RES complex"	0	400	3	6430	1
" DASH complex"	1	399	10	6423	1
" myosin V complex"	0	400	0	6433	NA
" MutLbeta complex"	0	400	0	6433	NA
