# Supplementary material for: The Ccr4-Not complex regulates TORC1 signaling and mitochondrial metabolism by promoting vacuole V-ATPase activity
Source: PLoS Genet. 2020 Oct 16;16(10):e1009046. doi: 10.1371/journal.pgen.1009046 (PMC7592917; doi:10.1371/journal.pgen.1009046)
Supplement: S4 File — (XLSX) [file pgen.1009046.s011.xlsx]

## Sheet: Sheet1
Figure 1E summary data		Ave				SD
			WT	ccr4	t-test			WT	ccr4
		TOR1	0.339098	0.463902	0.0811727		TOR1	0.0682464	0.06346
		TOR2	0.367334	0.411438	0.494518		TOR2	0.0941742	0.0385064
		KOG1	0.408991	0.834034	0.00836459		KOG1	0.0877921	0.123989
		LST8	0.809221	1.09602	0.0573138		LST8	0.158769	0.10039
		TCO89	0.198712	0.279657	0.0380146		TCO89	0.0415059	0.019742
		YPK3	0.295622	0.266851	0.536861		YPK3	0.0730261	0.0110671
Figure 2C summary data
		Ave			SD
		WT	ccr4D			WT	ccr4D
	MPK1	2.0003	6.62691		SLT2/MPK1	0.29826	1.26639
					t-test	0.00352625
Figure 2F summary data
			WT	ccr4	caf40	not4	vph1
		Ave	1788.28	2516.68	2022.84	7423.64	2309.32
		SD	164.738	313.662	257.405	1335.83	171.245
		t-test		0.0235656	0.25447	0.00191956	0.0191375
Figure 2G summary data
			WT Mock 4h	WT Rap	ccr4 Mock 4h	ccr4 Rap
		Ave	1757.86	3987.25	2792.42	5379.38
		SD	242.047	367.381	484.343	1198.09
		t-test		0.000929183	0.0296701	0.025647
						0.126666
Figure 4B summary data
	Percent of total cells
		1-2 vacs	3-4 vacs
	WT	86.5591	13.4409
	ccr4	100	0
Figure 4C Summary Data
			WT	ccr4	vma3
		Ave	0.384727	0.397027	0.402532
		SD	0.00450039	0.000912277	0.00266952
		t-test		0.009738	0.00414556
					0.0277961
Figure 5C-5F summary data
		WT	ccr4			WT	ccr4			WT	ccr4			WT	ccr4
	ARO9 Ave	0.625605	16.0013		FKS2 Ave	0.5045	8.83716		PLB2 Ave	2.41118	0.855497		TPO1 Ave	0.621417	0.127828
	ARO9 SD	0.0644645	1.80948		FKS2 SD	0.0590736	0.268907		PLB2 SD	0.0280341	0.0509139		TPO1 SD	0.0178653	0.00526618
	t-test		0.000124344		t-test		7.92623e-07		t-test		1.2949e-06		t-test		1.34739e-06
Figure 6A summary data
	CIT2 Expression
		WT	ccr4
	Ave	0.502495	1.3015
	SD	0.00579783	0.342704
	t-test		0.0156345
Figure 6B summary data
		mCOB				mATP9				mCOX1
	Ave	12.1308	24.81		Ave	22.2631	45.6591		Ave	18.5743	35.9168
	SD	2.05858	1.55746		SD	4.44699	6.00881		SD	2.4393	3.58315
	t-test		6.41001e-05		t-test		0.000771516		t-test		0.000203211
Figure 6D summary data
		WT	ccr4
	Ave	2651.33	4175.33
	SD	140.233	125.862
	t-test		0.000150653
Figure 6F summary data
	Ave				SD				t-test
		WT	ccr4			WT	ccr4
	HXK1	1.05376	4.6444		HXK1	0.58509	1.06078		0.00682096
	HXK2	36.8272	27.6166		HXK2	0.894279	4.86112		0.0320478
Figure 6G summary data
		WT+vect	WT+GTR1-GTP	ccr4D+vect	ccr4D+GTR1-GTP
	Ave	5038.3	3524.7	6609.7	5218.7
	SD	443.68	231.62	240.54	280.61
	t-tests	0.00634778		0.00571988	0.583881
					0.00285931
Figure 7C summary data
		WT	ccr4	rtg1	ccr4 rtg1
	Ave	1640.67	2237.67	1068.33	1386
	SD	116.723	95.0596	81.9837	64.6452
	t-test		0.00235265	0.00225201	0.0297701
			0.00021262		0.00621205
